# Supplementary material for: Hypermethylated Colorectal Cancer Tumours Present a Myc-Driven Hypermetabolism with a One-Carbon Signature Associated with Worsen Prognosis
Source: Biomedicines. 2024 Mar 6;12(3):590. doi: 10.3390/biomedicines12030590 (PMC10968523; doi:10.3390/biomedicines12030590)
Supplement: Supplementary file 1 [file biomedicines-12-00590-s001.zip]

Archive with 4 entries (4 files):
- Supp Table S1_gene predictive of CIMP.xlsx
- Supp Table S2_Myc scores.xlsx
- Supp Table S3_one-carbon genes in GO.xlsx
- Supp Table S4_list of promoter methylations.xlsx
