# Supplementary material for: Hypermethylated Colorectal Cancer Tumours Present a Myc-Driven Hypermetabolism with a One-Carbon Signature Associated with Worsen Prognosis
Source: Biomedicines. 2024 Mar 6;12(3):590. doi: 10.3390/biomedicines12030590 (PMC10968523; doi:10.3390/biomedicines12030590)
Supplement: Supplementary file 1 [file biomedicines-12-00590-s001.zip › Supp Table S1_gene predictive of CIMP.xlsx]

## Sheet: ST2
Supplementary Table 1: list of metabolic genes found predictive of the CIMP phenotype on first principal axis of RNA-seq analysis
		correlation	p.value
	PGAM1	0.7620697	1.346216e-43
	TYMS	0.7118513	9.133225e-36
	ENO1	0.6820780	7.171752e-32
	GAPDH	0.6579064	4.931420e-29
	HK3	0.6415122	2.973046e-27
	TPI1	0.6132146	2.013208e-24
	ENO2	0.6097071	4.316123e-24
	SLC25A11	0.5978496	5.307249e-23
	PFKFB3	0.5701159	1.273850e-20
	CS	0.5652132	3.183406e-20
	AMDHD2	0.5500252	4.945581e-19
	CYP2C18	0.5494890	5.434686e-19
	POLA2	0.5467376	8.794222e-19
	BSG	0.5464707	9.212479e-19
	ENTPD7	0.5450933	1.170054e-18
	ALOX15B	0.5438141	1.459511e-18
	GMPPB	0.5359298	5.584304e-18
	NUP188	0.5346896	6.874787e-18
	POLR2A	0.5260762	2.845877e-17
	ITPK1	0.5229057	4.752640e-17
	TK1	0.5206937	6.775571e-17
	SDHA	0.5193535	8.389172e-17
	LDHA	0.5178773	1.060298e-16
	SGMS2	0.5159131	1.445434e-16
	ALDOA	0.5114080	2.920127e-16
	CANT1	0.5090355	4.211383e-16
	PFKP	0.5070625	5.698221e-16
	AKR1A1	0.5069728	5.776795e-16
	CBR3	0.5056661	7.049606e-16
	MTHFD2	0.5050994	7.683350e-16
	UGDH	0.5018974	1.245975e-15
	SGPL1	0.5012135	1.380610e-15
	L2HGDH	0.4991759	1.871742e-15
	GOT1	0.4988099	1.976474e-15
	GSR	0.4972234	2.500764e-15
	DLST	0.4947499	3.600244e-15
	RRM2	0.4944969	3.736379e-15
	GSTZ1	0.4929774	4.666143e-15
	ENTPD1	0.4897905	7.410128e-15
	MTHFD1	0.4827044	2.037249e-14
	SHMT2	0.4816038	2.378804e-14
	NAGK	0.4810981	2.553917e-14
	UPP1	0.4797971	3.064365e-14
	PLA2G3	0.4747031	6.208198e-14
	PTGES2	0.4724749	8.423693e-14
	NUP50	0.4720085	8.976767e-14
	IPPK	0.4718869	9.126755e-14
	SGPP1	0.4704378	1.111289e-13
	SGPP2	0.4690227	1.345699e-13
	ME2	0.4689531	1.358393e-13
	GMPPA	0.4679018	1.565010e-13
	SGMS1	0.4675399	1.643001e-13
	SPHK1	0.4667404	1.828952e-13
	MTHFR	0.4663676	1.922547e-13
	PGM2	0.4655150	2.154476e-13
	GNPNAT1	0.4618519	3.501984e-13
	SHMT1	0.4617520	3.548376e-13
	PDK1	0.4589740	5.108646e-13
	ALOX5	0.4567496	6.823605e-13
	INPP1	0.4558980	7.618964e-13
	NUDT18	0.4556272	7.890403e-13
	ALDH3A2	0.4509779	1.432092e-12
	IDH3A	0.4504762	1.526405e-12
	CYB5R3	0.4502302	1.574840e-12
	TK2	0.4431608	3.823646e-12
	PLA2G4A	0.4402014	5.509669e-12
	POLR2E	0.4380653	7.156274e-12
	SEH1L	0.4299776	1.894720e-11
	PPP2CA	0.4216378	5.034981e-11
	UAP1	0.4197745	6.240976e-11
	SLC16A3	0.4169437	8.626533e-11
	DHFR	0.4145384	1.133088e-10
	SAMD8	0.4143354	1.159346e-10
	SAMHD1	0.4131225	1.329043e-10
	VAPA	0.4109434	1.696381e-10
	ALOX12B	0.4097118	1.945747e-10
	GMDS	0.4095582	1.979242e-10
	NPL	0.4090791	2.087330e-10
	PIP5K1C	0.4071517	2.583020e-10
	ADSSL1	0.4039051	3.686975e-10
	POLD3	0.4037152	3.764078e-10
	PIK3C3	0.4018117	4.628508e-10
	ME1	0.3985835	6.552534e-10
	DPYD	0.3919197	1.327288e-09
	FPGS	0.3903181	1.569023e-09
	GDA	0.3888728	1.823356e-09
	GMPR	0.3877564	2.046672e-09
	CHIT1	0.3855698	2.563212e-09
	PLA2G2A	0.3804375	4.319075e-09
	CYP2C9	0.3798624	4.576544e-09
	MPI	0.3787337	5.125736e-09
	TSTA3	0.3751219	7.344940e-09
	ALDH6A1	0.3735089	8.612808e-09
	POLE2	0.3729618	9.088932e-09
	POLR3B	0.3713979	1.059460e-08
	AK7	0.3686814	1.379976e-08
	SLC37A2	0.3674167	1.559388e-08
	HK1	0.3672619	1.582840e-08
	OGDH	0.3667308	1.665882e-08
	PTGS2	0.3637541	2.215089e-08
	SLC37A1	0.3594434	3.329416e-08
	PLCB3	0.3564100	4.419186e-08
	MIOX	0.3534786	5.793836e-08
	PIK3CD	0.3528642	6.130120e-08
	PFKFB4	0.3473090	1.015442e-07
	DEGS1	0.3465111	1.090916e-07
	NUDT2	0.3459747	1.144653e-07
	GFPT2	0.3417711	1.663335e-07
	HEXA	0.3380404	2.306938e-07
	GMPR2	0.3375358	2.410519e-07
	SDHB	0.3357662	2.810122e-07
	PIP4K2A	0.3341410	3.232484e-07
	IMPA1	0.3291001	4.965331e-07
	UCK1	0.3252582	6.851599e-07
	POLR3D	0.3197053	1.082788e-06
	CBR1	0.3181421	1.229643e-06
	PFKL	0.3164592	1.408968e-06
	PPP2CB	0.3161879	1.440116e-06
	RRM1	0.3083754	2.678492e-06
	MINPP1	0.3075099	2.865999e-06
	ENTPD4	0.3006141	4.876155e-06
	POLR3G	0.2978131	6.027790e-06
	TXNRD1	0.2921521	9.190437e-06
	PFAS	0.2841754	1.640203e-05
	SORD	0.2824752	1.851561e-05
	DCTD	0.2772363	2.676671e-05
	PLCG2	0.2764659	2.823962e-05
	GPI	0.2723922	3.738780e-05
	GLRX	0.2707135	4.191692e-05
	IMPA2	0.2680100	5.031329e-05
	FA2H	0.2635915	6.752571e-05
	ITPKA	0.2608985	8.058599e-05
	OSBP	0.2579956	9.730054e-05
	LHPP	0.2577843	9.863604e-05
	POLR3GL	0.2488069	1.741731e-04
	NANS	0.2467247	1.981417e-04
	IMPDH2	0.2434381	2.423190e-04
	DCK	0.2411704	2.779757e-04
	POLE3	0.2397797	3.021991e-04
	POLE	0.2367798	3.612839e-04
	XDH	0.2296776	5.464867e-04
	GUK1	0.2294665	5.531429e-04
	NT5M	0.2288368	5.734524e-04
	SPTLC1	0.2286695	5.789645e-04
	SPTLC2	0.2210745	8.873033e-04
	ENO3	0.2154105	1.208905e-03
	POLD2	0.2149095	1.241975e-03
	PRIM1	0.1994636	2.771460e-03
	PLA2G4B	0.1968083	3.163591e-03
	NT5E	0.1926394	3.881329e-03
	RRM2B	0.1899498	4.419214e-03
	PPM1L	0.1883423	4.771859e-03
	ORMDL2	0.1857522	5.393524e-03
	HK2	0.1802573	6.958369e-03
	TBXAS1	0.1802336	6.965914e-03
	NME3	0.1723018	9.941353e-03
	POLD1	0.1503626	2.473252e-02
	SPTLC3	0.1501655	2.492402e-02
	LTA4H	0.1493879	2.569216e-02
	GALE	0.1358716	4.266223e-02
