# Supplementary material for: Hypermethylated Colorectal Cancer Tumours Present a Myc-Driven Hypermetabolism with a One-Carbon Signature Associated with Worsen Prognosis
Source: Biomedicines. 2024 Mar 6;12(3):590. doi: 10.3390/biomedicines12030590 (PMC10968523; doi:10.3390/biomedicines12030590)
Supplement: Supplementary file 1 [file biomedicines-12-00590-s001.zip › Supp Table S2_Myc scores.xlsx]

## Sheet: ST3
Supplemental table 2: list of Myc metabolic epigenetics target in the CIMP metabolic signature
	Gene_Symbol	refseqID	chromosome	start	end	MYC peak_scores	distance from TSS
	PFAS	NM_012393	chr17	8249066	8249746	97.63164	129
	MTHFD1	NM_005956	chr14	64387736	64388696	64.89922	176
	AKR1A1	NM_006066	chr1	45550410	45551209	59.04103	27
	GAPDH	NM_002046	chr12	6533796	6534550	55.88350	-231
	POLR3B	NM_001160708	chr12	106357534	106358902	49.65733	137
	SHMT2	NM_001166359	chr12	57229603	57230537	48.75357	-257
	LTA4H	NM_000895	chr12	96035465	96036210	47.84404	176
	SORD	NR_034039	chr15	45023141	45024054	46.44078	494
	POLE3	NM_017443	chr9	113410134	113411166	42.32658	-99
	PGM2	NM_018290	chr4	37826208	37826603	41.34275	-254
	CS	NM_004077	chr12	56299412	56300118	40.45875	-626
	UGDH	NM_003359	chr4	39527275	39527651	36.74211	-135
	SLC25A11	NM_003562	chr17	4940089	4940693	36.03792	224
	POLD2	NM_006230	chr7	44123027	44123349	35.94970	-382
	TXNRD1	NM_182742	chr12	104286690	104287489	35.59161	408
	GALE	NM_000403	chr1	23799460	23800166	34.97441	-731
	IMPDH2	NM_000884	chr3	49028866	49029464	34.17713	-277
	RRM2	NM_001034	chr2	10120685	10121405	33.34388	-1690
	HEXA	NM_000520	chr15	72375730	72376570	31.14289	-29
	NANS	NM_018946	chr9	98056247	98056561	30.97189	-272
	PRIM1	NM_000946	chr12	56751648	56752357	30.21727	-360
	RRM1	NM_001033	chr11	4094445	4095042	28.83530	50
	MTHFD2	NM_006636	chr2	74198155	74198813	28.24411	-78
	SPTLC2	NM_004863	chr14	77616780	77617264	27.89130	255
	POLR3D	NM_001722	chr8	22244807	22245463	27.38977	30
	MPI	NM_002435	chr15	74889797	74890400	27.07098	88
	GOT1	NM_002079	chr10	99430463	99431476	26.94927	196
	POLR2E	NM_002695	chr19	1095378	1095761	26.76270	177
	GNPNAT1	NM_198066	chr14	52790871	52791492	26.74890	-487
	PTGES2	NM_025072	chr9	128127884	128128425	26.09001	-308
	LDHA	NM_001165414	chr11	18395769	18396351	24.31660	-205
	ORMDL2	NM_014182	chr12	55817279	55818232	24.22557	-266
	GMPPA	NM_013335	chr2	219498238	219499107	24.06477	-192
	LDHA	NM_001165414	chr11	18394100	18394465	23.89154	-1983
	TK1	NM_003258	chr17	78187291	78187748	23.85923	315
	UPP1	NM_003364	chr7	48088420	48089052	23.43243	-475
	PPM1L	NM_139245	chr3	160754984	160755460	23.41800	-985
	POLR3G	NM_006467	chr5	90473803	90475288	23.30473	-318
	CANT1	NM_138793	chr17	79005289	79005729	23.21909	-4308
	CBR1	NM_001757	chr21	36069596	36069925	23.04813	-163
	TYMS	NM_001071	chr18	657237	657590	22.54309	-190
	DHFR	NM_000791	chr5	80651875	80652292	21.91695	-2898
	SEH1L	NM_031216	chr18	12947242	12947678	21.66656	-523
	GMPR2	NM_016576	chr14	24232106	24233081	21.16264	-278
	PLCB3	NM_000932	chr11	64246995	64247431	20.88948	-4309
	ENO1	NM_001428	chr1	8878544	8878916	20.74733	-362
	CYB5R3	NM_000398	chr22	42648235	42648818	20.37952	-873
	NAGK	NM_017567	chr2	71067939	71068687	19.98844	36
	POLR2A	NM_000937	chr17	7483767	7484656	19.59627	-167
	MTHFR	NM_005957	chr1	11805980	11806592	19.54771	183
	PPP2CA	NM_002715	chr5	134226220	134226826	18.94060	264
	PIP5K1C	NM_012398	chr19	3700613	3700858	17.79626	256
	ALDH6A1	NM_005589	chr14	74084372	74085144	17.61077	265
	ENTPD4	NM_004901	chr8	23457776	23458068	17.36741	191
