# Supplementary material for: Hypermethylated Colorectal Cancer Tumours Present a Myc-Driven Hypermetabolism with a One-Carbon Signature Associated with Worsen Prognosis
Source: Biomedicines. 2024 Mar 6;12(3):590. doi: 10.3390/biomedicines12030590 (PMC10968523; doi:10.3390/biomedicines12030590)
Supplement: Supplementary file 1 [file biomedicines-12-00590-s001.zip › Supp Table S4_list of promoter methylations.xlsx]

## Sheet: hypermethylated in altered
Gene	Cytoband	Altered group	Unaltered group	Altered group	Unaltered group	Log Ratio	p-Value	q-Value	Higher methylation in	HM450
LIN7A	12q21.31	0.33	0.17	0.32	0.23	0.16	7.61e-7	4.700e-4	Altered group
EREG	4q13.3	0.45	0.30	0.26	0.23	0.15	8.47e-8	1.947e-4	Altered group
GFRA3	5q31.2	0.40	0.25	0.28	0.23	0.15	1.96e-7	2.599e-4	Altered group
PRKAA2	1p32.2	0.31	0.16	0.32	0.24	0.15	2.164e-6	7.735e-4	Altered group
ZNF461	19q13.13	0.38	0.23	0.32	0.26	0.15	4.923e-6	1.010e-3	Altered group
SCT	11p15.5	0.40	0.25	0.33	0.29	0.15	1.010e-5	1.338e-3	Altered group
FOXD2	1p33	0.76	0.63	0.20	0.24	0.14	5.85e-9	9.307e-5	Altered group
ZNF853	7p22.1	0.30	0.15	0.27	0.21	0.14	1.59e-7	2.295e-4	Altered group
NIPAL4	5q33.3	0.25	0.11	0.28	0.19	0.14	7.10e-7	4.700e-4	Altered group
CDYL	6p25.1	0.29	0.15	0.32	0.21	0.14	4.203e-6	9.555e-4	Altered group
RIMKLB	12p13.31	0.24	0.10	0.31	0.20	0.14	4.371e-6	9.667e-4	Altered group
DAB2	5p13.1	0.70	0.57	0.21	0.21	0.13	2.34e-8	1.862e-4	Altered group
SCNN1B	16p12.2-p12.1	0.22	0.09	0.25	0.13	0.13	1.04e-7	2.070e-4	Altered group
GRM8	7q31.33	0.41	0.28	0.26	0.18	0.13	6.67e-7	4.700e-4	Altered group
MYO1H	12q24.11	0.60	0.48	0.25	0.20	0.13	1.263e-6	6.488e-4	Altered group
CYP2U1	4q25	0.29	0.17	0.26	0.21	0.13	1.540e-6	7.141e-4	Altered group
AS3MT	10q24.32	0.33	0.19	0.28	0.19	0.13	2.033e-6	7.735e-4	Altered group
CCDC85A	2p16.1	0.22	0.10	0.28	0.18	0.13	2.906e-6	8.730e-4	Altered group
CLSTN2	3q23	0.37	0.24	0.27	0.22	0.13	5.847e-6	1.099e-3	Altered group
SLC30A2	1p36.11	0.28	0.15	0.30	0.22	0.13	1.223e-5	1.453e-3	Altered group
COL2A1	12q13.11	0.30	0.16	0.31	0.24	0.13	1.479e-5	1.535e-3	Altered group
CYP24A1	20q13.2	0.37	0.24	0.30	0.23	0.13	2.441e-5	2.028e-3	Altered group
ZNF385B	2q31.2-q31.3	0.36	0.23	0.32	0.26	0.13	1.092e-4	4.550e-3	Altered group
ATL1	14q22.1	0.22	0.10	0.24	0.12	0.12	7.79e-8	1.947e-4	Altered group
HOXC8	12q13.13	0.24	0.12	0.24	0.16	0.12	3.68e-7	4.186e-4	Altered group
TMPRSS6	22q12.3	0.28	0.16	0.24	0.17	0.12	7.67e-7	4.700e-4	Altered group
HEYL	1p34.2	0.33	0.20	0.25	0.21	0.12	1.543e-6	7.141e-4	Altered group
NPTXR	22q13.1	0.30	0.19	0.24	0.20	0.12	2.358e-6	7.761e-4	Altered group
EVX1	7p15.2	0.33	0.22	0.26	0.18	0.12	2.978e-6	8.780e-4	Altered group
BMPER	7p14.3	0.23	0.11	0.27	0.15	0.12	3.071e-6	8.790e-4	Altered group
PDE3A	12p12.2	0.26	0.14	0.27	0.16	0.12	3.826e-6	9.209e-4	Altered group
LRRK2	12q12	0.39	0.27	0.25	0.22	0.12	5.751e-6	1.099e-3	Altered group
EYA1	8q13.3	0.23	0.11	0.28	0.18	0.12	5.869e-6	1.099e-3	Altered group
RUBCNL	13q14.13	0.56	0.44	0.26	0.22	0.12	6.719e-6	1.163e-3	Altered group
VENTX	10q26.3	0.39	0.27	0.25	0.23	0.12	8.703e-6	1.304e-3	Altered group
WASF3	13q12.13	0.35	0.23	0.25	0.21	0.12	1.029e-5	1.341e-3	Altered group
AFAP1L1	5q32	0.47	0.35	0.26	0.24	0.12	1.162e-5	1.401e-3	Altered group
MKX	10p12.1	0.25	0.13	0.28	0.18	0.12	1.209e-5	1.448e-3	Altered group
BATF3	1q32.3	0.33	0.21	0.27	0.20	0.12	1.338e-5	1.504e-3	Altered group
GRIK5	19q13.2	0.28	0.15	0.29	0.22	0.12	1.616e-5	1.564e-3	Altered group
ZNF287	17p11.2	0.30	0.18	0.27	0.22	0.12	2.403e-5	2.025e-3	Altered group
ADGRL2	1p31.1	0.38	0.26	0.28	0.24	0.12	2.692e-5	2.154e-3	Altered group
BMP3	4q21.21	0.31	0.20	0.28	0.23	0.12	3.627e-5	2.588e-3	Altered group
KCNH1	1q32.2	0.29	0.17	0.30	0.23	0.12	3.703e-5	2.609e-3	Altered group
AFDN	6q27	0.46	0.35	0.30	0.19	0.12	4.235e-5	2.843e-3	Altered group
PPP4R4	14q32.2	0.35	0.23	0.31	0.23	0.12	5.488e-5	3.249e-3	Altered group
WNT1	12q13.12	0.32	0.20	0.29	0.23	0.12	7.129e-5	3.771e-3	Altered group
NEK3	13q14.3	0.61	0.50	0.29	0.23	0.12	7.257e-5	3.803e-3	Altered group
ZNF781	19q13.12	0.43	0.31	0.28	0.26	0.12	7.534e-5	3.850e-3	Altered group
EYA2	20q13.12	0.40	0.29	0.28	0.24	0.12	7.713e-5	3.850e-3	Altered group
DNM3	1q24.3	0.40	0.28	0.29	0.26	0.12	7.989e-5	3.878e-3	Altered group
FCRLB	1q23.3	0.25	0.13	0.30	0.22	0.12	1.094e-4	4.550e-3	Altered group
HOXD11	2q31.1	0.50	0.38	0.30	0.27	0.12	1.332e-4	5.159e-3	Altered group
COMP	19p13.11	0.36	0.24	0.30	0.25	0.12	1.461e-4	5.466e-3	Altered group
MDFIC	7q31.1-q31.2	0.39	0.27	0.32	0.26	0.12	2.766e-4	8.389e-3	Altered group
CPNE8	12q12	0.39	0.27	0.34	0.29	0.12	4.846e-4	0.0121	Altered group
CPEB2	4p15.32	0.38	0.27	0.20	0.14	0.11	8.56e-8	1.947e-4	Altered group
WSCD1	17p13.2	0.23	0.12	0.23	0.13	0.11	1.55e-7	2.295e-4	Altered group
FHDC1	4q31.3	0.58	0.46	0.21	0.17	0.11	2.83e-7	3.468e-4	Altered group
ISM1	20p12.1	0.18	0.07	0.24	0.13	0.11	6.51e-7	4.700e-4	Altered group
ADGRB3	6q12-q13	0.38	0.27	0.21	0.20	0.11	8.50e-7	4.835e-4	Altered group
SNCAIP	5q23.2	0.21	0.09	0.25	0.13	0.11	2.036e-6	7.735e-4	Altered group
PLAGL2	20q11.21	0.54	0.43	0.22	0.20	0.11	3.188e-6	8.790e-4	Altered group
GALNT16	14q24.1	0.40	0.29	0.24	0.21	0.11	5.847e-6	1.099e-3	Altered group
RRAGD	6q15	0.25	0.14	0.26	0.17	0.11	5.992e-6	1.099e-3	Altered group
ADCY2	5p15.31	0.43	0.32	0.23	0.21	0.11	6.155e-6	1.101e-3	Altered group
NXPH3	17q21.33	0.21	0.11	0.25	0.16	0.11	9.579e-6	1.306e-3	Altered group
RAPGEF4	2q31.1	0.29	0.17	0.25	0.18	0.11	9.894e-6	1.335e-3	Altered group
CDX2	13q12.2	0.32	0.21	0.26	0.18	0.11	9.991e-6	1.337e-3	Altered group
PTPRD	9p24.1-p23	0.51	0.40	0.26	0.18	0.11	1.056e-5	1.345e-3	Altered group
FAM126A	7p15.3	0.27	0.16	0.25	0.18	0.11	1.301e-5	1.491e-3	Altered group
OLFML2A	9q33.3	0.30	0.20	0.25	0.18	0.11	1.467e-5	1.535e-3	Altered group
WT1	11p13	0.47	0.36	0.22	0.23	0.11	1.495e-5	1.535e-3	Altered group
KCNG1	20q13.13	0.29	0.18	0.24	0.20	0.11	1.520e-5	1.535e-3	Altered group
GLDN	15q21.2	0.32	0.21	0.24	0.21	0.11	1.686e-5	1.598e-3	Altered group
CBS	21q22.3	0.37	0.25	0.26	0.22	0.11	2.167e-5	1.914e-3	Altered group
PRTG	15q21.3	0.62	0.51	0.23	0.25	0.11	2.167e-5	1.914e-3	Altered group
HAP1	17q21.2	0.25	0.15	0.25	0.19	0.11	2.303e-5	1.978e-3	Altered group
ZEB1	10p11.22	0.20	0.09	0.27	0.15	0.11	2.378e-5	2.014e-3	Altered group
SMO	7q32.1	0.28	0.17	0.26	0.20	0.11	3.034e-5	2.320e-3	Altered group
TRAM1L1	4q26	0.27	0.17	0.26	0.17	0.11	3.853e-5	2.662e-3	Altered group
NGFR	17q21.33	0.30	0.19	0.27	0.20	0.11	3.861e-5	2.662e-3	Altered group
CADM1	11q23.3	0.28	0.17	0.27	0.18	0.11	4.538e-5	2.912e-3	Altered group
RNLS	10q23.31	0.27	0.16	0.28	0.20	0.11	4.554e-5	2.912e-3	Altered group
NMU	4q12	0.35	0.23	0.27	0.22	0.11	5.287e-5	3.195e-3	Altered group
SLC26A4	7q22.3	0.30	0.19	0.27	0.20	0.11	6.432e-5	3.531e-3	Altered group
STXBP5L	3q13.33	0.52	0.41	0.26	0.24	0.11	6.618e-5	3.596e-3	Altered group
ST3GAL1	8q24.22	0.28	0.17	0.30	0.20	0.11	9.624e-5	4.328e-3	Altered group
GPRC5B	16p12.3	0.32	0.21	0.29	0.21	0.11	9.683e-5	4.328e-3	Altered group
MFAP3L	4q33	0.24	0.13	0.29	0.21	0.11	1.008e-4	4.393e-3	Altered group
NAT2	8p22	0.62	0.52	0.27	0.21	0.11	1.014e-4	4.393e-3	Altered group
TCF4	18q21.2	0.38	0.27	0.27	0.23	0.11	1.076e-4	4.532e-3	Altered group
ATRNL1	10q25.3	0.39	0.28	0.29	0.24	0.11	1.114e-4	4.597e-3	Altered group
HUNK	21q22.11	0.66	0.54	0.28	0.25	0.11	1.214e-4	4.879e-3	Altered group
ZNF419	19q13.43	0.23	0.12	0.28	0.21	0.11	1.398e-4	5.327e-3	Altered group
PCDH20	13q21.2	0.35	0.24	0.29	0.22	0.11	1.466e-4	5.468e-3	Altered group
ZNF569	19q13.12	0.27	0.16	0.29	0.22	0.11	1.591e-4	5.784e-3	Altered group
CHST10	2q11.2	0.51	0.40	0.28	0.27	0.11	1.809e-4	6.223e-3	Altered group
FAM184A	6q22.31	0.29	0.18	0.29	0.24	0.11	3.231e-4	9.220e-3	Altered group
GAMT	19p13.3	0.35	0.23	0.31	0.25	0.11	3.408e-4	9.588e-3	Altered group
HDGFL3	15q25.2	0.43	0.32	0.28	0.27	0.11	3.422e-4	9.607e-3	Altered group
MYEF2	15q21.1	0.51	0.40	0.31	0.27	0.11	3.442e-4	9.607e-3	Altered group
FBLN1	22q13.31	0.55	0.44	0.30	0.30	0.11	5.916e-4	0.0139	Altered group
RGS17	6q25.2	0.43	0.33	0.30	0.27	0.11	6.841e-4	0.0151	Altered group
TRIM17	1q42.13	0.44	0.33	0.31	0.28	0.11	8.258e-4	0.0171	Altered group
TMEM163	2q21.3	0.45	0.35	0.31	0.28	0.11	1.014e-3	0.0195	Altered group
CD1D	1q23.1	0.37	0.26	0.33	0.28	0.11	1.186e-3	0.0214	Altered group
LCMT1	16p12.1	0.80	0.69	0.17	0.19	0.10	7.10e-8	1.947e-4	Altered group
AGT	1q42.2	0.42	0.33	0.19	0.16	0.10	1.222e-6	6.488e-4	Altered group
UXS1	2q12.2	0.67	0.57	0.19	0.18	0.10	1.588e-6	7.141e-4	Altered group
FHOD3	18q12.2	0.13	0.03	0.23	0.09	0.10	1.766e-6	7.601e-4	Altered group
DIO3	14q32.31	0.26	0.16	0.21	0.13	0.10	2.128e-6	7.735e-4	Altered group
STUM	1q42.12	0.17	0.07	0.21	0.11	0.10	2.131e-6	7.735e-4	Altered group
ARHGAP27P2	17q24.2	0.46	0.35	0.22	0.18	0.10	2.318e-6	7.761e-4	Altered group
RAB32	6q24.3	0.19	0.10	0.21	0.13	0.10	2.847e-6	8.717e-4	Altered group
MEX3A	1q22	0.24	0.14	0.22	0.14	0.10	3.423e-6	8.790e-4	Altered group
KIT	4q12	0.19	0.09	0.23	0.15	0.10	4.578e-6	9.985e-4	Altered group
REEP1	2p11.2	0.24	0.15	0.22	0.12	0.10	4.773e-6	1.004e-3	Altered group
NOTUM	17q25.3	0.22	0.12	0.22	0.14	0.10	4.794e-6	1.004e-3	Altered group
GREM2	1q43	0.17	0.07	0.24	0.11	0.10	5.213e-6	1.051e-3	Altered group
ADGRV1	5q14.3	0.21	0.12	0.23	0.13	0.10	6.058e-6	1.099e-3	Altered group
CTTNBP2	7q31.31	0.24	0.14	0.23	0.14	0.10	6.073e-6	1.099e-3	Altered group
CACNA1I	22q13.1	0.55	0.44	0.22	0.21	0.10	6.352e-6	1.111e-3	Altered group
ESRRG	1q41	0.67	0.57	0.21	0.20	0.10	7.043e-6	1.206e-3	Altered group
NFASC	1q32.1	0.31	0.21	0.22	0.15	0.10	7.957e-6	1.280e-3	Altered group
ETNK2	1q32.1	0.18	0.08	0.24	0.14	0.10	8.627e-6	1.304e-3	Altered group
PLCL1	2q33.1	0.16	0.06	0.25	0.12	0.10	8.913e-6	1.304e-3	Altered group
TMEM170B	6p24.2	0.17	0.07	0.23	0.14	0.10	1.059e-5	1.345e-3	Altered group
NFE2L3	7p15.2	0.58	0.49	0.22	0.18	0.10	1.160e-5	1.401e-3	Altered group
TNFRSF19	13q12.12	0.16	0.07	0.22	0.15	0.10	1.243e-5	1.467e-3	Altered group
SCN5A	3p22.2	0.20	0.09	0.25	0.16	0.10	1.354e-5	1.504e-3	Altered group
RDX	11q22.3	0.18	0.09	0.24	0.12	0.10	1.357e-5	1.504e-3	Altered group
FOXO1	13q14.11	0.58	0.47	0.22	0.21	0.10	1.380e-5	1.504e-3	Altered group
NPTX1	17q25.3	0.33	0.23	0.23	0.19	0.10	1.620e-5	1.564e-3	Altered group
HOXD13	2q31.1	0.15	0.06	0.24	0.13	0.10	1.792e-5	1.676e-3	Altered group
TDGF1	3p21.31	0.64	0.54	0.23	0.20	0.10	2.969e-5	2.294e-3	Altered group
GBX2	2q37.2	0.39	0.29	0.23	0.19	0.10	3.742e-5	2.625e-3	Altered group
FARP1	13q32.2	0.50	0.41	0.23	0.19	0.10	5.330e-5	3.195e-3	Altered group
ZNF470	19q13.43	0.23	0.12	0.26	0.19	0.10	5.479e-5	3.249e-3	Altered group
EPHB1	3q22.2	0.27	0.17	0.24	0.18	0.10	6.170e-5	3.442e-3	Altered group
CAMKV	3p21.31	0.26	0.15	0.25	0.19	0.10	6.204e-5	3.442e-3	Altered group
SLC5A6	2p23.3	0.60	0.51	0.24	0.20	0.10	6.519e-5	3.554e-3	Altered group
LRRN4	20p12.3	0.28	0.18	0.25	0.22	0.10	7.104e-5	3.771e-3	Altered group
GABRA4	4p12	0.33	0.23	0.25	0.18	0.10	7.125e-5	3.771e-3	Altered group
RMDN2	2p22.2	0.77	0.67	0.23	0.22	0.10	7.354e-5	3.814e-3	Altered group
ISM2	14q24.3	0.33	0.23	0.25	0.18	0.10	7.649e-5	3.850e-3	Altered group
RECK	9p13.3	0.27	0.17	0.25	0.20	0.10	7.872e-5	3.867e-3	Altered group
HFM1	1p22.2	0.19	0.09	0.27	0.15	0.10	8.076e-5	3.896e-3	Altered group
KATNAL2	18q21.1	0.48	0.37	0.25	0.24	0.10	8.466e-5	4.046e-3	Altered group
DSEL	18q22.1	0.31	0.21	0.25	0.20	0.10	8.694e-5	4.076e-3	Altered group
ID4	6p22.3	0.31	0.21	0.26	0.18	0.10	8.920e-5	4.153e-3	Altered group
HERC5	4q22.1	0.29	0.19	0.25	0.22	0.10	8.977e-5	4.167e-3	Altered group
PRDM11	11p11.2	0.42	0.32	0.24	0.22	0.10	9.249e-5	4.232e-3	Altered group
MAP6	11q13.5	0.20	0.11	0.25	0.18	0.10	9.611e-5	4.328e-3	Altered group
CACNB4	2q23.3	0.22	0.12	0.26	0.17	0.10	9.729e-5	4.328e-3	Altered group
TMEFF1	9q31.1	0.20	0.10	0.26	0.17	0.10	1.006e-4	4.393e-3	Altered group
TM6SF2	19p13.11	0.30	0.20	0.25	0.20	0.10	1.018e-4	4.393e-3	Altered group
DENND1A	9q33.3	0.60	0.50	0.25	0.21	0.10	1.051e-4	4.462e-3	Altered group
COL4A4	2q36.3	0.38	0.28	0.23	0.22	0.10	1.177e-4	4.757e-3	Altered group
CNN1	19p13.2	0.24	0.14	0.27	0.19	0.10	1.586e-4	5.778e-3	Altered group
PPM1E	17q24.2	0.37	0.27	0.24	0.22	0.10	1.695e-4	5.999e-3	Altered group
TET1	10q21.3	0.29	0.18	0.28	0.18	0.10	1.874e-4	6.390e-3	Altered group
ZNF570	19q13.12	0.39	0.28	0.27	0.23	0.10	1.902e-4	6.444e-3	Altered group
CDH6	5p13.3	0.31	0.21	0.27	0.22	0.10	2.237e-4	7.208e-3	Altered group
ZNF483	9q31.3	0.33	0.24	0.25	0.21	0.10	2.308e-4	7.382e-3	Altered group
SHKBP1	19q13.2	0.30	0.21	0.27	0.20	0.10	3.891e-4	0.0105	Altered group
EFNB3	17p13.1	0.39	0.29	0.27	0.24	0.10	4.032e-4	0.0107	Altered group
INHBB	2q14.2	0.30	0.20	0.28	0.20	0.10	4.892e-4	0.0122	Altered group
KLHL3	5q31.2	0.39	0.28	0.28	0.27	0.10	4.973e-4	0.0123	Altered group
SLCO4C1	5q21.1	0.43	0.33	0.28	0.25	0.10	5.248e-4	0.0128	Altered group
CHRNA3	15q25.1	0.48	0.38	0.28	0.28	0.10	7.132e-4	0.0155	Altered group
DSC3	18q12.1	0.39	0.30	0.29	0.23	0.10	1.187e-3	0.0214	Altered group
ZFP28	19q13.43	0.49	0.39	0.29	0.28	0.10	1.209e-3	0.0216	Altered group
ZNF610	19q13.41	0.43	0.33	0.31	0.29	0.10	2.076e-3	0.0309	Altered group
KIRREL1	1q23.1	0.30	0.21	0.31	0.27	0.10	2.385e-3	0.0337	Altered group
EPHA7	6q16.1	0.45	0.35	0.30	0.28	0.10	2.674e-3	0.0364	Altered group
ENPP3	6q23.2	0.79	0.69	0.16	0.17	0.09	1.54e-7	2.295e-4	Altered group
FOXD4L6	9p11.2	0.52	0.43	0.18	0.15	0.09	4.86e-7	4.700e-4	Altered group
C10ORF99	10q23.1	0.71	0.61	0.18	0.18	0.09	1.914e-6	7.735e-4	Altered group
RASSF8	12p12.1	0.30	0.21	0.19	0.12	0.09	2.388e-6	7.761e-4	Altered group
LRP12	8q22.3	0.27	0.18	0.20	0.14	0.09	3.420e-6	8.790e-4	Altered group
GHR	5p13.1-p12	0.31	0.22	0.19	0.15	0.09	3.984e-6	9.329e-4	Altered group
SCFD2	4q12	0.57	0.48	0.20	0.15	0.09	4.261e-6	9.555e-4	Altered group
MERTK	2q13	0.51	0.41	0.20	0.18	0.09	7.685e-6	1.249e-3	Altered group
CACNA2D2	3p21.31	0.16	0.07	0.21	0.12	0.09	8.105e-6	1.290e-3	Altered group
AIFM3	22q11.21	0.61	0.52	0.19	0.16	0.09	8.704e-6	1.304e-3	Altered group
TSPY26P	20q11.21	0.25	0.16	0.20	0.15	0.09	8.951e-6	1.304e-3	Altered group
RASL10A	22q12.2	0.26	0.18	0.20	0.13	0.09	9.274e-6	1.306e-3	Altered group
ARL2	11q13.1	0.69	0.60	0.19	0.16	0.09	1.036e-5	1.341e-3	Altered group
FERMT2	14q22.1	0.19	0.10	0.21	0.13	0.09	1.143e-5	1.400e-3	Altered group
RIPPLY3	21q22.13	0.50	0.41	0.20	0.18	0.09	1.379e-5	1.504e-3	Altered group
CHN2	7p14.3	0.60	0.50	0.21	0.19	0.09	1.493e-5	1.535e-3	Altered group
SLC10A4	4p11	0.31	0.22	0.22	0.15	0.09	1.531e-5	1.535e-3	Altered group
LRRC43	12q24.31	0.25	0.17	0.22	0.11	0.09	1.603e-5	1.564e-3	Altered group
NEUROG2	4q25	0.17	0.08	0.23	0.14	0.09	2.149e-5	1.914e-3	Altered group
KIF26A	14q32.33	0.26	0.17	0.22	0.15	0.09	2.424e-5	2.028e-3	Altered group
APOM	6p21.33	0.69	0.60	0.19	0.18	0.09	2.445e-5	2.028e-3	Altered group
POU4F1	13q31.1	0.21	0.13	0.20	0.15	0.09	2.541e-5	2.064e-3	Altered group
KCNF1	2p25.1	0.22	0.13	0.22	0.14	0.09	2.665e-5	2.143e-3	Altered group
SV2A	1q21.2	0.34	0.25	0.20	0.20	0.09	2.869e-5	2.240e-3	Altered group
RBM20	10q25.2	0.28	0.18	0.23	0.16	0.09	3.009e-5	2.314e-3	Altered group
SIX1	14q23.1	0.56	0.47	0.19	0.20	0.09	3.046e-5	2.320e-3	Altered group
ST6GAL2	2q12.3	0.39	0.30	0.20	0.17	0.09	3.488e-5	2.502e-3	Altered group
ELOVL5	6p12.1	0.21	0.12	0.23	0.13	0.09	3.641e-5	2.588e-3	Altered group
WNT2B	1p13.2	0.29	0.20	0.21	0.17	0.09	3.678e-5	2.603e-3	Altered group
SEZ6	17q11.2	0.14	0.05	0.22	0.11	0.09	3.853e-5	2.662e-3	Altered group
TOP1MT	8q24.3	0.65	0.56	0.21	0.17	0.09	3.927e-5	2.683e-3	Altered group
NOG	17q22	0.23	0.14	0.23	0.16	0.09	3.995e-5	2.707e-3	Altered group
ZNF827	4q31.21-q31.22	0.40	0.31	0.22	0.16	0.09	4.167e-5	2.812e-3	Altered group
PIFO	1p13.2	0.32	0.23	0.21	0.15	0.09	4.472e-5	2.906e-3	Altered group
ZNF141	4p16.3	0.17	0.08	0.24	0.14	0.09	4.501e-5	2.912e-3	Altered group
PTCHD4	6p12.3	0.43	0.35	0.20	0.19	0.09	4.698e-5	2.980e-3	Altered group
CABCOCO1	10q21.2	0.27	0.18	0.22	0.13	0.09	4.929e-5	3.102e-3	Altered group
SYN3	22q12.3	0.38	0.29	0.22	0.15	0.09	5.274e-5	3.195e-3	Altered group
KCNK17	6p21.2	0.27	0.18	0.22	0.18	0.09	5.656e-5	3.311e-3	Altered group
SMTNL2	17p13.2	0.23	0.14	0.24	0.15	0.09	5.850e-5	3.363e-3	Altered group
CCBE1	18q21.32	0.36	0.27	0.20	0.18	0.09	6.654e-5	3.604e-3	Altered group
POFUT1	20q11.21	0.42	0.33	0.24	0.17	0.09	6.740e-5	3.625e-3	Altered group
BHLHE22	8q12.3	0.54	0.45	0.21	0.22	0.09	7.339e-5	3.814e-3	Altered group
PPP1R1A	12q13.2	0.17	0.09	0.23	0.14	0.09	8.454e-5	4.046e-3	Altered group
ZNF606	19q13.43	0.26	0.17	0.23	0.19	0.09	8.673e-5	4.076e-3	Altered group
NRXN3	14q24.3-q31.1	0.26	0.17	0.23	0.17	0.09	8.705e-5	4.076e-3	Altered group
RSPO4	20p13	0.50	0.41	0.20	0.22	0.09	9.118e-5	4.208e-3	Altered group
FBXL2	3p22.3	0.19	0.10	0.24	0.15	0.09	9.225e-5	4.232e-3	Altered group
AASS	7q31.32	0.26	0.18	0.22	0.17	0.09	9.525e-5	4.328e-3	Altered group
DOCK3	3p21.2	0.48	0.39	0.22	0.20	0.09	9.629e-5	4.328e-3	Altered group
NDRG4	16q21	0.54	0.45	0.21	0.21	0.09	9.735e-5	4.328e-3	Altered group
GPER1	7p22.3	0.66	0.58	0.20	0.21	0.09	9.795e-5	4.328e-3	Altered group
ATP9A	20q13.2	0.31	0.22	0.24	0.16	0.09	1.000e-4	4.388e-3	Altered group
PDLIM3	4q35.1	0.28	0.19	0.24	0.19	0.09	1.089e-4	4.550e-3	Altered group
TBC1D9	4q31.21	0.34	0.26	0.23	0.18	0.09	1.376e-4	5.281e-3	Altered group
LDLRAD3	11p13	0.40	0.32	0.23	0.18	0.09	1.384e-4	5.299e-3	Altered group
CORO6	17q11.2	0.31	0.21	0.24	0.19	0.09	1.502e-4	5.576e-3	Altered group
FBXO27	19q13.2	0.28	0.19	0.25	0.20	0.09	1.577e-4	5.770e-3	Altered group
ISX	22q12.3	0.67	0.58	0.23	0.22	0.09	1.606e-4	5.811e-3	Altered group
EML1	14q32.2	0.46	0.37	0.23	0.22	0.09	1.650e-4	5.892e-3	Altered group
P3H2	3q28	0.30	0.20	0.25	0.17	0.09	1.741e-4	6.067e-3	Altered group
C11ORF71	11q23.2	0.60	0.52	0.23	0.20	0.09	1.747e-4	6.073e-3	Altered group
GRM1	6q24.3	0.32	0.23	0.24	0.19	0.09	1.822e-4	6.252e-3	Altered group
SYT11	1q22	0.30	0.21	0.24	0.20	0.09	1.901e-4	6.444e-3	Altered group
RNF182	6p23	0.33	0.24	0.26	0.19	0.09	1.968e-4	6.584e-3	Altered group
CDC123	10p14-p13	0.32	0.22	0.26	0.16	0.09	2.362e-4	7.475e-3	Altered group
FLT1	13q12.3	0.42	0.32	0.24	0.21	0.09	2.585e-4	8.000e-3	Altered group
CYBRD1	2q31.1	0.26	0.16	0.25	0.19	0.09	2.808e-4	8.450e-3	Altered group
DIPK1C	18q22.3	0.19	0.10	0.25	0.16	0.09	2.828e-4	8.479e-3	Altered group
SEPTIN8	5q31.1	0.32	0.23	0.25	0.18	0.09	2.918e-4	8.604e-3	Altered group
DMRT3	9p24.3	0.41	0.32	0.24	0.22	0.09	3.346e-4	9.479e-3	Altered group
MCMDC2	8q13.1	0.26	0.17	0.26	0.18	0.09	3.397e-4	9.588e-3	Altered group
NUDT4	12q22	0.39	0.30	0.25	0.19	0.09	3.445e-4	9.607e-3	Altered group
CNTFR	9p13.3	0.29	0.20	0.27	0.20	0.09	4.322e-4	0.0113	Altered group
IGSF22	11p15.1	0.24	0.15	0.26	0.19	0.09	4.422e-4	0.0114	Altered group
ALOX15B	17p13.1	0.38	0.30	0.24	0.20	0.09	4.696e-4	0.0118	Altered group
ZNF608	5q23.2	0.42	0.33	0.25	0.19	0.09	5.317e-4	0.0129	Altered group
WDR17	4q34.2	0.49	0.40	0.23	0.24	0.09	5.479e-4	0.0131	Altered group
NMNAT2	1q25.3	0.39	0.30	0.25	0.21	0.09	5.657e-4	0.0134	Altered group
OGDHL	10q11.23	0.49	0.41	0.23	0.22	0.09	6.040e-4	0.0140	Altered group
TCHH	1q21.3	0.22	0.13	0.27	0.18	0.09	6.124e-4	0.0141	Altered group
CABYR	18q11.2	0.20	0.11	0.26	0.16	0.09	6.397e-4	0.0145	Altered group
PRKCB	16p12.2-p12.1	0.46	0.38	0.23	0.23	0.09	6.407e-4	0.0145	Altered group
USP2	11q23.3	0.36	0.27	0.27	0.22	0.09	7.194e-4	0.0155	Altered group
C1QL1	17q21.31	0.41	0.31	0.26	0.23	0.09	7.252e-4	0.0156	Altered group
ASIC2	17q11.2-q12	0.32	0.22	0.26	0.23	0.09	8.016e-4	0.0168	Altered group
DUSP26	8p12	0.42	0.33	0.24	0.24	0.09	8.053e-4	0.0168	Altered group
CHSY3	5q23.3	0.39	0.30	0.27	0.21	0.09	8.354e-4	0.0173	Altered group
EIF6	20q11.22	0.53	0.44	0.26	0.22	0.09	8.358e-4	0.0173	Altered group
ZNF350	19q13.41	0.36	0.27	0.28	0.22	0.09	9.260e-4	0.0183	Altered group
MPP2	17q21.31	0.39	0.30	0.27	0.22	0.09	9.985e-4	0.0193	Altered group
CALY	10q26.3	0.41	0.32	0.27	0.26	0.09	1.115e-3	0.0208	Altered group
FMN2	1q43	0.66	0.56	0.26	0.28	0.09	1.129e-3	0.0209	Altered group
NKAIN1	1p35.2	0.36	0.27	0.28	0.23	0.09	1.168e-3	0.0212	Altered group
RND2	17q21.31	0.33	0.24	0.28	0.23	0.09	1.273e-3	0.0224	Altered group
CAB39L	13q14.2	0.40	0.32	0.26	0.22	0.09	1.302e-3	0.0227	Altered group
STMN3	20q13.33	0.27	0.19	0.27	0.20	0.09	1.403e-3	0.0242	Altered group
TMEM132E	17q12	0.47	0.38	0.26	0.26	0.09	1.447e-3	0.0246	Altered group
RWDD3	1p21.3	0.43	0.35	0.27	0.21	0.09	1.499e-3	0.0251	Altered group
MAP1B	5q13.2	0.41	0.33	0.28	0.24	0.09	1.607e-3	0.0262	Altered group
WNT5B	12p13.33	0.53	0.45	0.27	0.22	0.09	1.680e-3	0.0271	Altered group
HIF3A	19q13.32	0.45	0.36	0.25	0.25	0.09	1.716e-3	0.0274	Altered group
SLC6A6	3p25.1	0.65	0.57	0.26	0.24	0.09	1.827e-3	0.0285	Altered group
SCUBE1	22q13.2	0.50	0.41	0.27	0.26	0.09	1.996e-3	0.0302	Altered group
GNAZ	22q11.22-q11.23	0.26	0.17	0.28	0.22	0.09	2.012e-3	0.0303	Altered group
FOXC2	16q24.1	0.57	0.48	0.25	0.28	0.09	2.438e-3	0.0343	Altered group
DNAJC15	13q14.11	0.54	0.45	0.28	0.26	0.09	3.113e-3	0.0401	Altered group
RHOB	2p24.1	0.38	0.30	0.29	0.22	0.09	3.279e-3	0.0413	Altered group
NELL2	12q12	0.43	0.33	0.32	0.26	0.09	3.306e-3	0.0415	Altered group
ZNF701	19q13.41	0.39	0.30	0.30	0.26	0.09	3.512e-3	0.0431	Altered group
AMACR	5p13.2	0.55	0.46	0.31	0.24	0.09	3.520e-3	0.0431	Altered group
ZNF665	19q13.42	0.30	0.21	0.30	0.25	0.09	4.147e-3	0.0482	Altered group
FOXD2-AS1	1p33	0.77	0.69	0.13	0.17	0.08	3.95e-7	4.190e-4	Altered group
STC2	5q35.2	0.27	0.18	0.19	0.14	0.08	1.136e-5	1.400e-3	Altered group
GJC1	17q21.31	0.19	0.11	0.18	0.13	0.08	1.281e-5	1.484e-3	Altered group
SATB2	2q33.1	0.71	0.62	0.18	0.17	0.08	1.391e-5	1.506e-3	Altered group
ELAPOR2	7q21.12	0.18	0.10	0.20	0.12	0.08	1.472e-5	1.535e-3	Altered group
NPHP1	2q13	0.17	0.08	0.20	0.11	0.08	1.526e-5	1.535e-3	Altered group
ANKRD29	18q11.2	0.37	0.30	0.17	0.13	0.08	1.559e-5	1.542e-3	Altered group
BMPR1B	4q22.3	0.16	0.08	0.20	0.13	0.08	1.631e-5	1.564e-3	Altered group
GDF10	10q11.22	0.43	0.35	0.16	0.16	0.08	1.808e-5	1.676e-3	Altered group
ABCB4	7q21.12	0.13	0.04	0.21	0.10	0.08	2.377e-5	2.014e-3	Altered group
BMP6	6p24.3	0.12	0.05	0.19	0.10	0.08	2.479e-5	2.045e-3	Altered group
REN	1q32.1	0.38	0.30	0.20	0.14	0.08	3.317e-5	2.425e-3	Altered group
L3MBTL3	6q23.1	0.49	0.41	0.20	0.17	0.08	4.257e-5	2.843e-3	Altered group
ACSL6	5q31.1	0.59	0.51	0.20	0.16	0.08	4.454e-5	2.906e-3	Altered group
CHKA	11q13.2	0.59	0.51	0.19	0.17	0.08	4.520e-5	2.912e-3	Altered group
SLC26A6	3p21.31	0.57	0.49	0.19	0.17	0.08	4.967e-5	3.107e-3	Altered group
HHIP	4q31.21	0.51	0.43	0.18	0.18	0.08	5.622e-5	3.311e-3	Altered group
BIRC7	20q13.33	0.58	0.50	0.20	0.16	0.08	5.835e-5	3.363e-3	Altered group
LRMDA	10q22.2-q22.3	0.52	0.43	0.21	0.15	0.08	7.441e-5	3.834e-3	Altered group
KIF6	6p21.2	0.20	0.11	0.21	0.17	0.08	7.788e-5	3.867e-3	Altered group
ALX3	1p13.3	0.26	0.18	0.20	0.18	0.08	7.921e-5	3.867e-3	Altered group
HLF	17q22	0.55	0.47	0.20	0.16	0.08	7.943e-5	3.867e-3	Altered group
KRT222	17q21.2	0.19	0.11	0.22	0.12	0.08	8.627e-5	4.076e-3	Altered group
DRD2	11q23.2	0.42	0.34	0.21	0.18	0.08	8.654e-5	4.076e-3	Altered group
LRFN2	6p21.2-p21.1	0.27	0.18	0.22	0.17	0.08	1.035e-4	4.434e-3	Altered group
PRMT6	1p13.3	0.13	0.05	0.21	0.12	0.08	1.100e-4	4.562e-3	Altered group
VANGL2	1q23.2	0.21	0.12	0.23	0.15	0.08	1.355e-4	5.237e-3	Altered group
C8ORF33	8q24.3	0.13	0.05	0.23	0.10	0.08	1.417e-4	5.355e-3	Altered group
EPHA5	4q13.1-q13.2	0.29	0.21	0.20	0.17	0.08	1.444e-4	5.423e-3	Altered group
PLEKHG5	1p36.31	0.79	0.71	0.21	0.18	0.08	1.495e-4	5.561e-3	Altered group
AUTS2	7q11.22	0.40	0.32	0.21	0.15	0.08	1.508e-4	5.584e-3	Altered group
ANO4	12q23.1	0.43	0.35	0.20	0.17	0.08	1.514e-4	5.593e-3	Altered group
TSPAN12	7q31.31	0.72	0.65	0.20	0.18	0.08	1.585e-4	5.778e-3	Altered group
CROT	7q21.12	0.73	0.65	0.19	0.19	0.08	1.623e-4	5.848e-3	Altered group
ARHGEF40	14q11.2	0.32	0.24	0.21	0.18	0.08	1.646e-4	5.892e-3	Altered group
LY6G6D	6p21.33	0.65	0.57	0.21	0.19	0.08	1.705e-4	6.007e-3	Altered group
HLA-L	6p22.1	0.35	0.26	0.21	0.20	0.08	1.778e-4	6.142e-3	Altered group
NEURL1B	5q35.1	0.32	0.25	0.20	0.16	0.08	1.977e-4	6.598e-3	Altered group
CHFR	12q24.33	0.33	0.24	0.22	0.18	0.08	2.018e-4	6.716e-3	Altered group
PLIN1	15q26.1	0.79	0.71	0.20	0.20	0.08	2.104e-4	6.920e-3	Altered group
STK38	6p21.31	0.63	0.55	0.21	0.17	0.08	2.205e-4	7.137e-3	Altered group
FBXO17	19q13.2	0.61	0.54	0.19	0.19	0.08	2.425e-4	7.631e-3	Altered group
PREX1	20q13.13	0.48	0.40	0.21	0.20	0.08	2.682e-4	8.227e-3	Altered group
TFAP4	16p13.3	0.45	0.37	0.21	0.16	0.08	2.762e-4	8.389e-3	Altered group
ENGASE	17q25.3	0.56	0.47	0.23	0.18	0.08	2.914e-4	8.604e-3	Altered group
CPLX2	5q35.2	0.32	0.24	0.22	0.20	0.08	3.179e-4	9.209e-3	Altered group
DIPK1A	1p22.1	0.57	0.50	0.20	0.20	0.08	3.192e-4	9.209e-3	Altered group
ROS1	6q22.1	0.52	0.43	0.23	0.18	0.08	3.198e-4	9.209e-3	Altered group
ZC3H18	16q24.2	0.15	0.08	0.22	0.13	0.08	3.223e-4	9.213e-3	Altered group
MME	3q25.2	0.26	0.18	0.23	0.19	0.08	3.246e-4	9.246e-3	Altered group
EPB41L4A-DT	5q22.2	0.24	0.16	0.23	0.17	0.08	3.273e-4	9.288e-3	Altered group
SDR42E1	16q23.3	0.34	0.26	0.22	0.17	0.08	3.503e-4	9.699e-3	Altered group
HSD11B1L	19p13.3	0.25	0.17	0.22	0.18	0.08	3.973e-4	0.0106	Altered group
SLC35C2	20q13.12	0.23	0.15	0.23	0.16	0.08	3.982e-4	0.0106	Altered group
GPR39	2q21.2	0.48	0.40	0.22	0.18	0.08	4.153e-4	0.0109	Altered group
C2ORF76	2q14.2	0.39	0.31	0.24	0.16	0.08	4.323e-4	0.0113	Altered group
HOMER2	15q25.2	0.48	0.40	0.23	0.20	0.08	4.403e-4	0.0114	Altered group
ELAVL2	9p21.3	0.23	0.15	0.23	0.18	0.08	4.544e-4	0.0116	Altered group
ZNF530	19q13.43	0.26	0.18	0.24	0.19	0.08	4.595e-4	0.0117	Altered group
GATA3	10p14	0.61	0.53	0.21	0.23	0.08	4.936e-4	0.0122	Altered group
PARN	16p13.12	0.38	0.30	0.24	0.18	0.08	5.119e-4	0.0126	Altered group
RGCC	13q14.11	0.22	0.14	0.23	0.18	0.08	5.252e-4	0.0128	Altered group
APOLD1	12p13.1	0.72	0.64	0.21	0.22	0.08	5.296e-4	0.0128	Altered group
PIANP	12p13.31	0.42	0.34	0.21	0.19	0.08	5.301e-4	0.0128	Altered group
CIBAR1	8q22.1	0.30	0.22	0.23	0.18	0.08	5.360e-4	0.0129	Altered group
PHOSPHO1	17q21.32	0.28	0.20	0.23	0.16	0.08	5.373e-4	0.0129	Altered group
P2RX5	17p13.2	0.21	0.13	0.24	0.17	0.08	5.816e-4	0.0137	Altered group
ZNF354C	5q35.3	0.40	0.32	0.21	0.19	0.08	5.994e-4	0.0140	Altered group
ENTPD5	14q24.3	0.51	0.42	0.25	0.17	0.08	6.064e-4	0.0141	Altered group
GABRA2	4p12	0.25	0.17	0.24	0.17	0.08	6.299e-4	0.0144	Altered group
ANKLE1	19p13.11	0.53	0.44	0.22	0.23	0.08	6.551e-4	0.0147	Altered group
UCN3	10p15.1	0.62	0.54	0.23	0.19	0.08	6.676e-4	0.0149	Altered group
SOX5	12p12.1	0.38	0.30	0.23	0.21	0.08	7.021e-4	0.0153	Altered group
PLCG1	20q12	0.30	0.22	0.23	0.17	0.08	7.165e-4	0.0155	Altered group
LRRIQ1	12q21.31	0.27	0.19	0.23	0.16	0.08	7.279e-4	0.0156	Altered group
PLB1	2p23.2	0.48	0.39	0.26	0.18	0.08	8.175e-4	0.0170	Altered group
IGF1R	15q26.3	0.51	0.43	0.22	0.23	0.08	8.747e-4	0.0177	Altered group
DDIT4L	4q24	0.36	0.28	0.23	0.20	0.08	9.338e-4	0.0184	Altered group
ADAM33	20p13	0.38	0.30	0.24	0.20	0.08	9.669e-4	0.0188	Altered group
PLA2G12B	10q22.1	0.70	0.62	0.22	0.22	0.08	9.774e-4	0.0190	Altered group
MYH10	17p13.1	0.19	0.11	0.26	0.18	0.08	9.833e-4	0.0191	Altered group
LUZP2	11p14.3	0.48	0.41	0.22	0.21	0.08	1.019e-3	0.0196	Altered group
ZNF737	19p12	0.21	0.13	0.23	0.18	0.08	1.021e-3	0.0196	Altered group
RAB11FIP3	16p13.3	0.47	0.39	0.24	0.22	0.08	1.058e-3	0.0200	Altered group
RAB39A	11q22.3	0.48	0.40	0.23	0.23	0.08	1.097e-3	0.0205	Altered group
KLHL7	7p15.3	0.28	0.20	0.23	0.19	0.08	1.099e-3	0.0205	Altered group
FLVCR1	1q32.3	0.30	0.22	0.24	0.16	0.08	1.147e-3	0.0210	Altered group
MKRN1	7q34	0.66	0.57	0.25	0.22	0.08	1.150e-3	0.0210	Altered group
WNT9B	17q21.32	0.19	0.11	0.25	0.15	0.08	1.158e-3	0.0211	Altered group
PROK2	3p13	0.25	0.17	0.24	0.19	0.08	1.159e-3	0.0211	Altered group
RIT1	1q22	0.34	0.26	0.25	0.19	0.08	1.167e-3	0.0212	Altered group
MOCS1	6p21.2	0.28	0.21	0.24	0.17	0.08	1.229e-3	0.0218	Altered group
MIR1915HG	10p12.31	0.48	0.40	0.25	0.23	0.08	1.423e-3	0.0243	Altered group
SHC3	9q22.1	0.51	0.42	0.25	0.24	0.08	1.437e-3	0.0245	Altered group
DCHS1	11p15.4	0.68	0.59	0.24	0.24	0.08	1.449e-3	0.0246	Altered group
ESYT3	3q22.3	0.29	0.21	0.24	0.19	0.08	1.505e-3	0.0252	Altered group
CPT1C	19q13.33	0.50	0.42	0.22	0.22	0.08	1.518e-3	0.0253	Altered group
C1QTNF12	1p36.33	0.40	0.32	0.25	0.20	0.08	1.599e-3	0.0262	Altered group
NCCRP1	19q13.2	0.46	0.39	0.24	0.22	0.08	1.621e-3	0.0263	Altered group
PRELID3B	20q13.32	0.37	0.28	0.28	0.20	0.08	1.746e-3	0.0277	Altered group
CHRNB4	15q25.1	0.17	0.10	0.25	0.18	0.08	1.799e-3	0.0283	Altered group
PPARG	3p25.2	0.72	0.64	0.24	0.25	0.08	1.811e-3	0.0284	Altered group
HMGCS2	1p12	0.68	0.60	0.24	0.24	0.08	1.997e-3	0.0302	Altered group
CPM	12q15	0.37	0.29	0.26	0.21	0.08	2.136e-3	0.0315	Altered group
RSPO1	1p34.3	0.64	0.55	0.26	0.25	0.08	2.380e-3	0.0337	Altered group
EPHB6	7q34	0.36	0.28	0.27	0.24	0.08	2.703e-3	0.0366	Altered group
ZNF793	19q13.12	0.46	0.38	0.27	0.24	0.08	2.852e-3	0.0379	Altered group
ZNF599	19q13.11	0.27	0.19	0.25	0.23	0.08	3.701e-3	0.0446	Altered group
NID1	1q42.3	0.53	0.45	0.25	0.26	0.08	4.194e-3	0.0485	Altered group
EPB41L4B	9q31.3	0.34	0.27	0.13	0.11	0.07	5.75e-7	4.700e-4	Altered group
ZBTB38	3q23	0.63	0.56	0.14	0.13	0.07	5.93e-7	4.700e-4	Altered group
DAGLA	11q12.2	0.74	0.66	0.14	0.13	0.07	1.252e-6	6.488e-4	Altered group
STAT5B	17q21.2	0.71	0.64	0.12	0.13	0.07	1.517e-6	7.141e-4	Altered group
MUC12	7q22.1	0.73	0.66	0.13	0.14	0.07	1.878e-6	7.735e-4	Altered group
HECTD2	10q23.32	0.66	0.59	0.15	0.15	0.07	9.597e-6	1.306e-3	Altered group
SLC6A4	17q11.2	0.22	0.15	0.17	0.08	0.07	1.017e-5	1.338e-3	Altered group
PCOLCE2	3q23	0.14	0.07	0.18	0.08	0.07	1.496e-5	1.535e-3	Altered group
SLC4A8	12q13.13	0.38	0.31	0.17	0.11	0.07	1.878e-5	1.718e-3	Altered group
EPHA3	3p11.1	0.14	0.07	0.19	0.10	0.07	2.621e-5	2.118e-3	Altered group
SH2D5	1p36.12	0.16	0.09	0.17	0.08	0.07	2.767e-5	2.203e-3	Altered group
ABCB1	7q21.12	0.19	0.11	0.18	0.10	0.07	2.842e-5	2.240e-3	Altered group
SLC26A11	17q25.3	0.22	0.15	0.18	0.10	0.07	2.863e-5	2.240e-3	Altered group
B4GALNT4	11p15.5	0.23	0.15	0.18	0.12	0.07	3.069e-5	2.327e-3	Altered group
KCNV1	8q23.2	0.19	0.12	0.19	0.09	0.07	3.088e-5	2.330e-3	Altered group
RRN3P2	16p11.2	0.29	0.23	0.15	0.14	0.07	3.177e-5	2.364e-3	Altered group
NEGR1	1p31.1	0.18	0.11	0.19	0.09	0.07	3.880e-5	2.663e-3	Altered group
SLC22A11	11q13.1	0.58	0.51	0.17	0.13	0.07	3.955e-5	2.691e-3	Altered group
KCNIP3	2q11.1	0.24	0.18	0.17	0.10	0.07	4.338e-5	2.843e-3	Altered group
AAK1	2p13.3	0.75	0.69	0.14	0.16	0.07	4.841e-5	3.059e-3	Altered group
B3GAT2	6q13	0.16	0.09	0.18	0.10	0.07	5.076e-5	3.133e-3	Altered group
SALL2	14q11.2	0.51	0.44	0.15	0.15	0.07	5.752e-5	3.342e-3	Altered group
SNX21	20q13.12	0.31	0.24	0.18	0.14	0.07	6.125e-5	3.442e-3	Altered group
CPNE2	16q13	0.65	0.58	0.15	0.16	0.07	6.311e-5	3.485e-3	Altered group
RBP7	1p36.22	0.11	0.04	0.20	0.09	0.07	7.259e-5	3.803e-3	Altered group
C4ORF48	4p16.3	0.13	0.07	0.18	0.11	0.07	7.845e-5	3.867e-3	Altered group
PKLR	1q22	0.55	0.48	0.18	0.15	0.07	8.519e-5	4.049e-3	Altered group
NRXN2	11q13.1	0.55	0.48	0.16	0.15	0.07	8.761e-5	4.091e-3	Altered group
ZNF502	3p21.31	0.19	0.12	0.20	0.12	0.07	9.180e-5	4.224e-3	Altered group
GBGT1	9q34.2	0.50	0.43	0.17	0.16	0.07	9.328e-5	4.256e-3	Altered group
C20ORF204	20q13.33	0.18	0.11	0.19	0.11	0.07	1.093e-4	4.550e-3	Altered group
F2RL1	5q13.3	0.75	0.69	0.16	0.14	0.07	1.127e-4	4.623e-3	Altered group
ABCC5	3q27.1	0.68	0.61	0.16	0.16	0.07	1.140e-4	4.655e-3	Altered group
SBK1	16p12.1	0.21	0.13	0.20	0.14	0.07	1.317e-4	5.139e-3	Altered group
SEMA6D	15q21.1	0.17	0.10	0.18	0.10	0.07	1.399e-4	5.327e-3	Altered group
L3MBTL4	18p11.31	0.25	0.18	0.20	0.15	0.07	1.519e-4	5.599e-3	Altered group
ZSWIM3	20q13.12	0.18	0.12	0.18	0.12	0.07	1.617e-4	5.840e-3	Altered group
HAPLN1	5q14.3	0.64	0.57	0.19	0.16	0.07	1.647e-4	5.892e-3	Altered group
PDGFC	4q32.1	0.14	0.07	0.19	0.11	0.07	1.687e-4	5.983e-3	Altered group
TRIM52	5q35.3	0.44	0.37	0.19	0.16	0.07	1.720e-4	6.030e-3	Altered group
KCNQ3	8q24.22	0.27	0.19	0.20	0.15	0.07	1.731e-4	6.043e-3	Altered group
SLAIN1	13q22.3	0.18	0.11	0.20	0.12	0.07	1.929e-4	6.520e-3	Altered group
ZNF75A	16p13.3	0.43	0.36	0.17	0.19	0.07	2.070e-4	6.839e-3	Altered group
PCLO	7q21.11	0.15	0.08	0.20	0.10	0.07	2.212e-4	7.145e-3	Altered group
SCN3B	11q24.1	0.24	0.17	0.21	0.11	0.07	2.318e-4	7.382e-3	Altered group
RMND5A	2p11.2	0.58	0.52	0.18	0.16	0.07	2.396e-4	7.569e-3	Altered group
ABTB2	11p13	0.36	0.28	0.20	0.16	0.07	2.401e-4	7.569e-3	Altered group
AP3B2	15q25.2	0.58	0.50	0.18	0.20	0.07	2.445e-4	7.678e-3	Altered group
ZNF274	19q13.43	0.32	0.24	0.19	0.17	0.07	2.543e-4	7.938e-3	Altered group
BARX1	9q22.32	0.42	0.35	0.19	0.18	0.07	2.560e-4	7.964e-3	Altered group
KLHL8	4q22.1	0.49	0.42	0.18	0.15	0.07	2.628e-4	8.108e-3	Altered group
RBM11	21q11.2	0.23	0.16	0.19	0.11	0.07	2.722e-4	8.303e-3	Altered group
PTGR1	9q31.3	0.34	0.28	0.18	0.15	0.07	2.729e-4	8.309e-3	Altered group
RHCG	15q26.1	0.31	0.24	0.18	0.14	0.07	2.771e-4	8.389e-3	Altered group
SLC2A4	17p13.1	0.22	0.15	0.19	0.14	0.07	2.879e-4	8.568e-3	Altered group
ERICH5	8q22.2	0.13	0.06	0.20	0.11	0.07	2.891e-4	8.589e-3	Altered group
PARD3	10p11.22-p11.21	0.55	0.48	0.18	0.17	0.07	2.970e-4	8.740e-3	Altered group
CACNG4	17q24.2	0.15	0.08	0.20	0.13	0.07	3.103e-4	9.033e-3	Altered group
WNK4	17q21.2	0.33	0.26	0.21	0.15	0.07	3.186e-4	9.209e-3	Altered group
TRIM9	14q22.1	0.31	0.24	0.18	0.15	0.07	3.212e-4	9.213e-3	Altered group
SFXN5	2p13.2	0.46	0.39	0.19	0.16	0.07	3.847e-4	0.0104	Altered group
OLFM4	13q14.3	0.56	0.49	0.20	0.19	0.07	3.933e-4	0.0105	Altered group
FAM102A	9q34.11	0.56	0.50	0.18	0.15	0.07	4.223e-4	0.0111	Altered group
COCH	14q12	0.25	0.18	0.21	0.15	0.07	4.334e-4	0.0113	Altered group
PDE8A	15q25.3	0.59	0.51	0.21	0.16	0.07	4.382e-4	0.0114	Altered group
ZFP30	19q13.12	0.16	0.09	0.20	0.13	0.07	4.411e-4	0.0114	Altered group
VWCE	11q12.2	0.44	0.37	0.19	0.15	0.07	4.848e-4	0.0121	Altered group
STARD13	13q13.1	0.65	0.58	0.19	0.17	0.07	4.867e-4	0.0121	Altered group
DUOXA1	15q21.1	0.19	0.12	0.21	0.15	0.07	5.369e-4	0.0129	Altered group
SCN8A	12q13.13	0.21	0.14	0.21	0.14	0.07	5.475e-4	0.0131	Altered group
PCDHGC3	5q31.3	0.22	0.14	0.22	0.16	0.07	5.531e-4	0.0132	Altered group
AK4	1p31.3	0.63	0.56	0.19	0.19	0.07	5.758e-4	0.0136	Altered group
CFAP251	12q24.31	0.56	0.49	0.20	0.18	0.07	5.929e-4	0.0139	Altered group
PRKG1	10q11.23-q21.1	0.45	0.38	0.20	0.16	0.07	5.941e-4	0.0140	Altered group
ERICH6	3q25.1	0.43	0.36	0.19	0.15	0.07	6.082e-4	0.0141	Altered group
GJB6	13q12.11	0.19	0.12	0.22	0.14	0.07	6.544e-4	0.0147	Altered group
EMB	5q11.1	0.44	0.37	0.19	0.15	0.07	6.563e-4	0.0147	Altered group
LMO2	11p13	0.58	0.51	0.19	0.18	0.07	6.593e-4	0.0147	Altered group
UGT2B10	4q13.2	0.64	0.57	0.20	0.17	0.07	6.785e-4	0.0150	Altered group
CACHD1	1p31.3	0.32	0.25	0.20	0.14	0.07	6.819e-4	0.0151	Altered group
KCNS3	2p24.2	0.49	0.42	0.20	0.17	0.07	6.910e-4	0.0152	Altered group
SYPL2	1p13.3	0.43	0.36	0.20	0.17	0.07	6.910e-4	0.0152	Altered group
ESPN	1p36.31	0.44	0.37	0.21	0.17	0.07	7.012e-4	0.0153	Altered group
CBLN1	16q12.1	0.42	0.35	0.20	0.17	0.07	7.074e-4	0.0154	Altered group
SLC3A1	2p21	0.39	0.32	0.22	0.13	0.07	7.201e-4	0.0155	Altered group
PTH1R	3p21.31	0.38	0.31	0.20	0.17	0.07	7.224e-4	0.0155	Altered group
NOS3	7q36.1	0.59	0.52	0.19	0.18	0.07	7.368e-4	0.0157	Altered group
ZNF577	19q13.41	0.38	0.31	0.20	0.14	0.07	7.399e-4	0.0158	Altered group
DZIP1	13q32.1	0.56	0.50	0.19	0.18	0.07	7.821e-4	0.0165	Altered group
SUSD4	1q41	0.14	0.07	0.23	0.11	0.07	7.864e-4	0.0165	Altered group
MET	7q31	0.74	0.66	0.20	0.20	0.07	7.891e-4	0.0166	Altered group
ACKR3	2q37.3	0.24	0.17	0.21	0.17	0.07	8.371e-4	0.0173	Altered group
ODAD4	17q21.2	0.18	0.11	0.22	0.15	0.07	8.698e-4	0.0177	Altered group
NKD2	5p15.33	0.27	0.20	0.22	0.15	0.07	8.889e-4	0.0178	Altered group
KL	13q13.1	0.36	0.29	0.21	0.19	0.07	9.037e-4	0.0180	Altered group
UBE2QL1	5p15.31	0.67	0.60	0.20	0.22	0.07	9.064e-4	0.0181	Altered group
KDM1A	1p36.12	0.67	0.60	0.21	0.20	0.07	9.254e-4	0.0183	Altered group
NRG1	8p12	0.40	0.34	0.19	0.17	0.07	9.514e-4	0.0187	Altered group
OLFM1	9q34.3	0.36	0.29	0.20	0.18	0.07	1.003e-3	0.0194	Altered group
CCDC180	9q22.33	0.23	0.16	0.22	0.17	0.07	1.007e-3	0.0194	Altered group
IGF2	11p15.5	0.59	0.52	0.20	0.19	0.07	1.053e-3	0.0200	Altered group
MEGF10	5q23.2	0.45	0.38	0.19	0.20	0.07	1.072e-3	0.0202	Altered group
CCDC136	7q32.1	0.20	0.13	0.22	0.14	0.07	1.126e-3	0.0209	Altered group
MMP17	12q24.33	0.34	0.27	0.22	0.17	0.07	1.141e-3	0.0209	Altered group
RGS6	14q24.2	0.40	0.33	0.21	0.18	0.07	1.153e-3	0.0210	Altered group
FADS1	11q12.2	0.21	0.13	0.22	0.16	0.07	1.161e-3	0.0211	Altered group
ZNF614	19q13.41	0.19	0.12	0.22	0.18	0.07	1.175e-3	0.0212	Altered group
MT3	16q13	0.33	0.26	0.22	0.19	0.07	1.188e-3	0.0214	Altered group
PARD6A	16q22.1	0.31	0.24	0.20	0.16	0.07	1.198e-3	0.0215	Altered group
ZNF280B	22q11.22	0.54	0.47	0.20	0.20	0.07	1.209e-3	0.0216	Altered group
BST1	4p15.32	0.38	0.32	0.20	0.19	0.07	1.218e-3	0.0217	Altered group
DLX3	17q21.33	0.31	0.23	0.23	0.18	0.07	1.237e-3	0.0219	Altered group
PPP2R3A	3q22.2-q22.3	0.33	0.27	0.21	0.15	0.07	1.256e-3	0.0222	Altered group
GABBR1	6p22.1	0.27	0.21	0.21	0.14	0.07	1.326e-3	0.0231	Altered group
RSPH4A	6q22.1	0.19	0.12	0.23	0.14	0.07	1.494e-3	0.0251	Altered group
FBXO44	1p36.22	0.65	0.59	0.20	0.18	0.07	1.511e-3	0.0252	Altered group
SYNGR1	22q13.1	0.18	0.12	0.21	0.16	0.07	1.513e-3	0.0252	Altered group
ARNT2	15q25.1	0.16	0.09	0.22	0.16	0.07	1.675e-3	0.0271	Altered group
MSI1	12q24.31	0.18	0.11	0.23	0.16	0.07	1.690e-3	0.0272	Altered group
FOXE3	1p33	0.21	0.14	0.21	0.16	0.07	1.703e-3	0.0273	Altered group
BTBD11	12q23.3	0.18	0.12	0.22	0.16	0.07	1.746e-3	0.0277	Altered group
RORB	9q21.13	0.25	0.18	0.22	0.17	0.07	1.768e-3	0.0279	Altered group
BBS5	2q31.1	0.40	0.33	0.21	0.17	0.07	1.882e-3	0.0291	Altered group
ORAI2	7q22.1	0.38	0.31	0.22	0.17	0.07	1.899e-3	0.0292	Altered group
POPDC3	6q21	0.19	0.12	0.22	0.16	0.07	1.955e-3	0.0298	Altered group
TLX2	2p13.1	0.51	0.45	0.21	0.18	0.07	1.969e-3	0.0300	Altered group
CPE	4q32.3	0.33	0.26	0.23	0.17	0.07	1.987e-3	0.0302	Altered group
SLC19A3	2q36.3	0.64	0.57	0.22	0.20	0.07	2.014e-3	0.0303	Altered group
HOOK1	1p32.1	0.55	0.48	0.21	0.18	0.07	2.058e-3	0.0307	Altered group
ELMO1	7p14.2-p14.1	0.62	0.54	0.22	0.21	0.07	2.075e-3	0.0309	Altered group
COL22A1	8q24.23-q24.3	0.41	0.35	0.20	0.20	0.07	2.095e-3	0.0309	Altered group
ZNF660	3p21.31	0.61	0.54	0.20	0.23	0.07	2.164e-3	0.0317	Altered group
DLGAP3	1p34.3	0.43	0.37	0.21	0.19	0.07	2.165e-3	0.0317	Altered group
GTF2IRD1	7q11.23	0.29	0.23	0.22	0.16	0.07	2.282e-3	0.0330	Altered group
PLPPR4	1p21.3-p21.2	0.61	0.54	0.21	0.22	0.07	2.317e-3	0.0332	Altered group
SPATC1L	21q22.3	0.33	0.26	0.22	0.21	0.07	2.384e-3	0.0337	Altered group
RPRML	17q21.32	0.25	0.18	0.23	0.19	0.07	2.432e-3	0.0342	Altered group
ELOVL4	6q14.1	0.59	0.52	0.20	0.20	0.07	2.533e-3	0.0354	Altered group
TTBK1	6p21.1	0.56	0.50	0.21	0.19	0.07	2.549e-3	0.0355	Altered group
ZNF93	19p12	0.24	0.17	0.24	0.18	0.07	2.571e-3	0.0357	Altered group
EPO	7q22.1	0.37	0.30	0.23	0.20	0.07	2.597e-3	0.0359	Altered group
EML4	2p21	0.35	0.28	0.22	0.17	0.07	2.683e-3	0.0365	Altered group
HOXA11-AS	7p15.2	0.41	0.34	0.23	0.18	0.07	2.768e-3	0.0372	Altered group
SEMA4C	2q11.2	0.26	0.19	0.23	0.19	0.07	2.785e-3	0.0373	Altered group
LEFTY1	1q42.12	0.73	0.67	0.21	0.20	0.07	2.936e-3	0.0384	Altered group
SCGN	6p22.2	0.23	0.16	0.23	0.16	0.07	3.142e-3	0.0402	Altered group
ADAMTS8	11q24.3	0.54	0.47	0.22	0.22	0.07	3.284e-3	0.0413	Altered group
C11ORF49	11p11.2	0.54	0.47	0.25	0.18	0.07	3.379e-3	0.0421	Altered group
CEL	9q34.13	0.67	0.60	0.23	0.21	0.07	3.479e-3	0.0429	Altered group
AOX1	2q33.1	0.63	0.56	0.21	0.22	0.07	3.508e-3	0.0431	Altered group
SRRM3	7q11.23	0.71	0.65	0.20	0.21	0.07	3.574e-3	0.0437	Altered group
WEE1	11p15.4	0.31	0.24	0.24	0.17	0.07	3.617e-3	0.0440	Altered group
P2RY1	3q25.2	0.54	0.46	0.25	0.21	0.07	3.639e-3	0.0441	Altered group
LGR5	12q21.1	0.65	0.58	0.22	0.21	0.07	3.921e-3	0.0464	Altered group
TMEM178A	2p22.1	0.29	0.22	0.24	0.21	0.07	4.034e-3	0.0473	Altered group
PRPF3	1q21.2	0.63	0.56	0.24	0.20	0.07	4.263e-3	0.0490	Altered group
WHAMMP2	15q13.1	0.18	0.11	0.13	0.10	0.06	3.740e-6	9.162e-4	Altered group
PAQR5	15q23	0.62	0.56	0.11	0.12	0.06	6.270e-6	1.109e-3	Altered group
WHAMMP3	15q11.2	0.23	0.17	0.15	0.10	0.06	7.267e-6	1.225e-3	Altered group
MVB12B	9q33.3	0.72	0.66	0.12	0.12	0.06	7.349e-6	1.225e-3	Altered group
ASXL3	18q12.1	0.11	0.04	0.16	0.08	0.06	1.476e-5	1.535e-3	Altered group
DOK1	2p13.1	0.24	0.18	0.15	0.10	0.06	1.756e-5	1.654e-3	Altered group
ABCC6P2	16p13.11	0.60	0.54	0.14	0.12	0.06	2.265e-5	1.971e-3	Altered group
ABCA1	9q31.1	0.73	0.67	0.11	0.14	0.06	2.300e-5	1.978e-3	Altered group
MEGF11	15q22.31	0.18	0.12	0.15	0.10	0.06	3.320e-5	2.425e-3	Altered group
L3MBTL1	20q13.12	0.65	0.59	0.14	0.14	0.06	3.396e-5	2.469e-3	Altered group
EMX2	10q26.11	0.44	0.39	0.14	0.08	0.06	3.461e-5	2.501e-3	Altered group
DUOXA2	15q21.1	0.11	0.06	0.15	0.06	0.06	4.329e-5	2.843e-3	Altered group
ALG10B	12q12	0.13	0.07	0.16	0.11	0.06	4.601e-5	2.930e-3	Altered group
RTN1	14q23.1	0.11	0.06	0.15	0.07	0.06	5.182e-5	3.173e-3	Altered group
RASIP1	19q13.33	0.80	0.74	0.12	0.14	0.06	5.302e-5	3.195e-3	Altered group
DENND2C	1p13.2	0.14	0.09	0.15	0.07	0.06	5.337e-5	3.195e-3	Altered group
CTDSP2	12q14.1	0.45	0.38	0.15	0.13	0.06	5.710e-5	3.330e-3	Altered group
KIF3C	2p23.3	0.32	0.25	0.16	0.12	0.06	6.180e-5	3.442e-3	Altered group
ANKRD19P	9q22.31	0.35	0.29	0.15	0.13	0.06	6.326e-5	3.485e-3	Altered group
ACSL5	10q25.2	0.40	0.33	0.17	0.11	0.06	7.912e-5	3.867e-3	Altered group
SLC29A4	7p22.1	0.43	0.37	0.15	0.08	0.06	7.914e-5	3.867e-3	Altered group
PDK4	7q21.3	0.24	0.19	0.15	0.09	0.06	1.111e-4	4.593e-3	Altered group
EN2	7q36.3	0.18	0.11	0.17	0.10	0.06	1.325e-4	5.144e-3	Altered group
FAM124A	13q14.3	0.16	0.10	0.17	0.11	0.06	1.359e-4	5.238e-3	Altered group
RLN1	9p24.1	0.26	0.20	0.16	0.08	0.06	1.362e-4	5.238e-3	Altered group
NOL4	18q12.1	0.12	0.06	0.17	0.09	0.06	1.435e-4	5.403e-3	Altered group
CLYBL	13q32.3	0.11	0.04	0.18	0.09	0.06	1.683e-4	5.982e-3	Altered group
PHOX2B	4p13	0.33	0.27	0.16	0.11	0.06	1.767e-4	6.116e-3	Altered group
SPINK2	4q12	0.26	0.21	0.15	0.11	0.06	1.808e-4	6.223e-3	Altered group
KCNMB4	12q15	0.12	0.06	0.17	0.09	0.06	1.866e-4	6.375e-3	Altered group
CFAP52	17p13.1	0.16	0.10	0.16	0.09	0.06	1.898e-4	6.444e-3	Altered group
PTENP1	9p13.3	0.21	0.15	0.15	0.13	0.06	1.947e-4	6.555e-3	Altered group
BRD3OS	9q34.2	0.14	0.08	0.16	0.08	0.06	1.955e-4	6.565e-3	Altered group
PRSS23	11q14.2	0.55	0.49	0.17	0.14	0.06	2.116e-4	6.929e-3	Altered group
FAM174A	5q21.1	0.10	0.04	0.19	0.06	0.06	2.356e-4	7.473e-3	Altered group
IL32	16p13.3	0.54	0.47	0.16	0.14	0.06	2.561e-4	7.964e-3	Altered group
FST	5q11.2	0.25	0.19	0.17	0.13	0.06	2.646e-4	8.146e-3	Altered group
MFRP	11q23.3	0.50	0.43	0.17	0.14	0.06	2.650e-4	8.146e-3	Altered group
PAPLN	14q24.2	0.11	0.05	0.17	0.09	0.06	2.793e-4	8.423e-3	Altered group
HSPA13	21q11.2	0.11	0.05	0.17	0.09	0.06	2.905e-4	8.598e-3	Altered group
GGT7	20q11.22	0.13	0.07	0.18	0.09	0.06	2.905e-4	8.598e-3	Altered group
PLK5	19p13.3	0.49	0.43	0.15	0.15	0.06	3.269e-4	9.288e-3	Altered group
FAM172A	5q15	0.13	0.07	0.18	0.09	0.06	3.640e-4	0.0100	Altered group
PROC	2q14.3	0.15	0.09	0.18	0.09	0.06	3.650e-4	0.0100	Altered group
JHY	11q24.1	0.14	0.08	0.19	0.12	0.06	3.689e-4	0.0101	Altered group
SRPK1	6p21.31	0.42	0.36	0.17	0.13	0.06	3.767e-4	0.0103	Altered group
ZNF675	19p12	0.14	0.08	0.18	0.04	0.06	3.835e-4	0.0104	Altered group
CLGN	4q31.1	0.15	0.08	0.19	0.11	0.06	3.972e-4	0.0106	Altered group
FOXD3	1p31.3	0.18	0.12	0.18	0.10	0.06	4.088e-4	0.0108	Altered group
DHRS12	13q14.3	0.32	0.26	0.17	0.13	0.06	4.323e-4	0.0113	Altered group
CEP112	17q24.1	0.38	0.31	0.18	0.13	0.06	4.534e-4	0.0116	Altered group
LRP6	12p13.2	0.38	0.32	0.17	0.12	0.06	4.564e-4	0.0117	Altered group
VIL1	2q35	0.46	0.39	0.18	0.13	0.06	4.567e-4	0.0117	Altered group
GAP43	3q13.31	0.35	0.28	0.18	0.15	0.06	4.966e-4	0.0123	Altered group
NADSYN1	11q13.4	0.44	0.39	0.16	0.13	0.06	5.366e-4	0.0129	Altered group
PXMP4	20q11.22	0.37	0.31	0.18	0.13	0.06	5.713e-4	0.0135	Altered group
CDH13	16q23.3	0.47	0.41	0.17	0.15	0.06	5.820e-4	0.0137	Altered group
MAPK8IP1	11p11.2	0.43	0.37	0.16	0.15	0.06	6.106e-4	0.0141	Altered group
BRSK2	11p15.5	0.34	0.28	0.19	0.14	0.06	6.202e-4	0.0142	Altered group
CR2	1q32.2	0.19	0.12	0.19	0.11	0.06	6.211e-4	0.0142	Altered group
TTLL7	1p31.1	0.11	0.04	0.20	0.10	0.06	6.350e-4	0.0144	Altered group
ORC4	2q23.1	0.16	0.11	0.17	0.11	0.06	6.401e-4	0.0145	Altered group
ADAM32	8p11.22	0.45	0.39	0.18	0.14	0.06	6.728e-4	0.0149	Altered group
SGK2	20q13.12	0.35	0.29	0.16	0.13	0.06	6.788e-4	0.0150	Altered group
LYPD1	2q21.2	0.52	0.46	0.17	0.16	0.06	6.910e-4	0.0152	Altered group
TTLL9	20q11	0.12	0.06	0.18	0.07	0.06	6.947e-4	0.0153	Altered group
LINC00339	1p36.12	0.13	0.07	0.18	0.11	0.06	7.103e-4	0.0155	Altered group
PSTPIP2	18q21.1	0.09	0.03	0.18	0.09	0.06	7.523e-4	0.0160	Altered group
AMT	3p21.31	0.56	0.50	0.18	0.16	0.06	8.253e-4	0.0171	Altered group
ETS2	21q22.2	0.56	0.50	0.18	0.15	0.06	8.498e-4	0.0174	Altered group
KIRREL2	19q13.12	0.11	0.05	0.19	0.11	0.06	8.529e-4	0.0175	Altered group
VLDLR	9p24.2	0.40	0.34	0.18	0.15	0.06	8.784e-4	0.0178	Altered group
RUNDC3B	7q21.12	0.12	0.06	0.20	0.10	0.06	8.808e-4	0.0178	Altered group
ALOX15	17p13.2	0.18	0.13	0.18	0.12	0.06	8.889e-4	0.0178	Altered group
CFAP300	11q22.1	0.28	0.23	0.17	0.13	0.06	8.965e-4	0.0180	Altered group
PROSER2	10p14	0.25	0.20	0.18	0.12	0.06	9.473e-4	0.0186	Altered group
TLE2	19p13.3	0.53	0.48	0.17	0.15	0.06	9.619e-4	0.0188	Altered group
HOXA7	7p15.2	0.25	0.19	0.19	0.11	0.06	9.648e-4	0.0188	Altered group
KIF25	6q27	0.82	0.76	0.17	0.19	0.06	9.839e-4	0.0191	Altered group
TENT4B	16q12.1	0.21	0.16	0.18	0.11	0.06	1.013e-3	0.0195	Altered group
PTPRB	12q15	0.58	0.52	0.17	0.14	0.06	1.035e-3	0.0197	Altered group
DLX4	17q21.33	0.21	0.15	0.19	0.12	0.06	1.056e-3	0.0200	Altered group
TANGO6	16q22.1	0.79	0.73	0.18	0.19	0.06	1.140e-3	0.0209	Altered group
C2CD2	21q22.3	0.38	0.33	0.18	0.13	0.06	1.183e-3	0.0214	Altered group
CEBPA	19q13.11	0.31	0.25	0.17	0.13	0.06	1.200e-3	0.0215	Altered group
GASK1A	3p22.1	0.45	0.38	0.19	0.16	0.06	1.214e-3	0.0217	Altered group
CDH12	5p14.3	0.37	0.30	0.20	0.15	0.06	1.237e-3	0.0219	Altered group
ARL14EP	11p14.1	0.26	0.20	0.19	0.12	0.06	1.271e-3	0.0224	Altered group
RAMP3	7p13	0.61	0.55	0.16	0.18	0.06	1.290e-3	0.0226	Altered group
FAM171A1	10p13	0.53	0.47	0.20	0.14	0.06	1.318e-3	0.0230	Altered group
GFOD2	16q22.1	0.56	0.50	0.18	0.15	0.06	1.320e-3	0.0230	Altered group
NKPD1	19q13.32	0.47	0.41	0.18	0.13	0.06	1.380e-3	0.0239	Altered group
FAM117A	17q21.33	0.11	0.05	0.20	0.10	0.06	1.586e-3	0.0262	Altered group
FAM171A2	17q21.31	0.54	0.47	0.18	0.18	0.06	1.594e-3	0.0262	Altered group
GSTK1	7q34	0.47	0.41	0.21	0.15	0.06	1.704e-3	0.0273	Altered group
CXCR2	2q35	0.46	0.39	0.19	0.18	0.06	1.726e-3	0.0275	Altered group
RPP38-DT	10p13	0.36	0.30	0.18	0.13	0.06	1.741e-3	0.0277	Altered group
DUSP16	12p13.2	0.39	0.33	0.18	0.15	0.06	1.813e-3	0.0284	Altered group
GPR150	5q15	0.19	0.13	0.20	0.13	0.06	1.866e-3	0.0289	Altered group
FAS	10q23.31	0.33	0.27	0.21	0.16	0.06	1.878e-3	0.0291	Altered group
TSC22D2	3q25.1	0.15	0.09	0.20	0.12	0.06	1.888e-3	0.0291	Altered group
NCKAP5	2q21.2	0.24	0.19	0.17	0.15	0.06	1.889e-3	0.0291	Altered group
P2RX2	12q24.33	0.42	0.36	0.20	0.12	0.06	1.953e-3	0.0298	Altered group
ANKDD1A	15q22.31	0.10	0.05	0.19	0.11	0.06	1.975e-3	0.0301	Altered group
CCL28	5p12	0.73	0.67	0.20	0.18	0.06	2.085e-3	0.0309	Altered group
LY6G5C	6p21.33	0.59	0.53	0.18	0.16	0.06	2.160e-3	0.0317	Altered group
TEX30	13q33.1	0.10	0.05	0.20	0.10	0.06	2.197e-3	0.0320	Altered group
CYP4F22	19p13.12	0.36	0.30	0.20	0.17	0.06	2.291e-3	0.0330	Altered group
CRAMP1	16p13.3	0.27	0.21	0.20	0.13	0.06	2.317e-3	0.0332	Altered group
CCK	3p22.1	0.75	0.69	0.18	0.19	0.06	2.320e-3	0.0332	Altered group
ARL11	13q14.2	0.34	0.28	0.18	0.17	0.06	2.323e-3	0.0332	Altered group
ESPNL	2q37.3	0.70	0.64	0.17	0.17	0.06	2.399e-3	0.0339	Altered group
RARG	12q13.13	0.54	0.48	0.21	0.15	0.06	2.456e-3	0.0345	Altered group
GCM1	6p12.1	0.40	0.34	0.18	0.14	0.06	2.540e-3	0.0354	Altered group
PALS2	7p15.3	0.58	0.52	0.18	0.18	0.06	2.597e-3	0.0359	Altered group
CKB	14q32.33	0.21	0.15	0.20	0.14	0.06	2.655e-3	0.0364	Altered group
ZNF880	19q13.41	0.49	0.43	0.19	0.19	0.06	2.669e-3	0.0364	Altered group
DCDC2	6p22.3	0.26	0.20	0.21	0.16	0.06	2.799e-3	0.0373	Altered group
ERC2	3p14.3	0.24	0.18	0.21	0.18	0.06	2.858e-3	0.0379	Altered group
TBX15	1p12	0.56	0.49	0.19	0.20	0.06	2.879e-3	0.0380	Altered group
GPR27	3p13	0.57	0.51	0.19	0.18	0.06	2.887e-3	0.0380	Altered group
BSN	3p21.31	0.37	0.31	0.18	0.17	0.06	2.904e-3	0.0382	Altered group
RSPH10B2	7p22.1	0.30	0.24	0.19	0.13	0.06	2.928e-3	0.0384	Altered group
PDE9A	21q22.3	0.19	0.13	0.19	0.13	0.06	3.032e-3	0.0393	Altered group
MARCHF8	10q11.21-q11.22	0.51	0.45	0.19	0.18	0.06	3.142e-3	0.0402	Altered group
OCA2	15q12-q13.1	0.40	0.34	0.22	0.17	0.06	3.171e-3	0.0405	Altered group
LEPR	1p31.3	0.54	0.48	0.19	0.18	0.06	3.190e-3	0.0406	Altered group
HEXA-AS1	15q23	0.59	0.53	0.21	0.18	0.06	3.216e-3	0.0408	Altered group
PRR15	7p14.3	0.31	0.26	0.19	0.13	0.06	3.260e-3	0.0412	Altered group
VAV1	19p13.3	0.67	0.61	0.19	0.21	0.06	3.346e-3	0.0419	Altered group
POLR2G	11q12.3	0.62	0.57	0.19	0.16	0.06	3.394e-3	0.0422	Altered group
LPL	8p21.3	0.48	0.41	0.21	0.20	0.06	3.472e-3	0.0429	Altered group
FBLL1	5q34	0.39	0.32	0.19	0.20	0.06	3.481e-3	0.0429	Altered group
AMBP	9q32	0.55	0.49	0.21	0.15	0.06	3.605e-3	0.0439	Altered group
DYRK1B	19q13.2	0.15	0.09	0.21	0.15	0.06	3.619e-3	0.0440	Altered group
NRIP3	11p15.4	0.71	0.66	0.18	0.18	0.06	3.629e-3	0.0441	Altered group
APOBR	16p12.1	0.74	0.68	0.18	0.19	0.06	3.644e-3	0.0441	Altered group
SHISA3	4p13	0.36	0.29	0.22	0.18	0.06	3.728e-3	0.0448	Altered group
HSPA12A	10q25.3	0.43	0.37	0.20	0.16	0.06	3.910e-3	0.0463	Altered group
LRIF1	1p13.3	0.17	0.11	0.19	0.15	0.06	4.106e-3	0.0479	Altered group
DKK1	10q21.1	0.24	0.18	0.21	0.17	0.06	4.144e-3	0.0482	Altered group
ZNF879	5q35.3	0.32	0.26	0.21	0.18	0.06	4.341e-3	0.0497	Altered group
INTS4P1	7q11.21	0.26	0.21	0.12	0.07	0.05	8.726e-6	1.304e-3	Altered group
CLIC3	9q34.3	0.94	0.89	0.10	0.14	0.05	3.155e-5	2.359e-3	Altered group
ST6GALNAC3	1p31.1	0.80	0.75	0.11	0.11	0.05	3.472e-5	2.501e-3	Altered group
PLCXD3	5p13.1	0.10	0.04	0.14	0.07	0.05	3.774e-5	2.636e-3	Altered group
ACOT4	14q24.3	0.12	0.06	0.16	0.05	0.05	9.063e-5	4.195e-3	Altered group
KLRB1	12p13.31	0.89	0.84	0.09	0.15	0.05	9.731e-5	4.328e-3	Altered group
NPY1R	4q32.2	0.14	0.09	0.15	0.06	0.05	9.965e-5	4.383e-3	Altered group
MCOLN1	19p13.2	0.72	0.68	0.10	0.13	0.05	1.017e-4	4.393e-3	Altered group
SPSB2	12p13.31	0.15	0.10	0.13	0.08	0.05	1.018e-4	4.393e-3	Altered group
PDHB	3p14.3	0.70	0.66	0.11	0.10	0.05	1.175e-4	4.757e-3	Altered group
MAP4K2	11q13.1	0.35	0.30	0.13	0.10	0.05	1.218e-4	4.886e-3	Altered group
CYP27A1	2q35	0.15	0.10	0.14	0.08	0.05	1.231e-4	4.922e-3	Altered group
TTPA	8q12.3	0.14	0.09	0.13	0.08	0.05	1.242e-4	4.944e-3	Altered group
SLC30A3	2p23.3	0.10	0.05	0.15	0.06	0.05	1.407e-4	5.346e-3	Altered group
LOC728392	17p13.2	0.82	0.76	0.13	0.14	0.05	1.410e-4	5.346e-3	Altered group
FAM13C	10q21.1	0.12	0.07	0.15	0.08	0.05	1.569e-4	5.755e-3	Altered group
DUOX2	15q21.1	0.10	0.05	0.15	0.06	0.05	1.664e-4	5.926e-3	Altered group
LARP6	15q23	0.17	0.12	0.15	0.08	0.05	1.716e-4	6.030e-3	Altered group
TMEM150C	4q21.22	0.24	0.19	0.14	0.09	0.05	2.020e-4	6.716e-3	Altered group
NIPSNAP3B	9q31.1	0.17	0.12	0.14	0.08	0.05	2.063e-4	6.837e-3	Altered group
NODAL	10q22.1	0.42	0.37	0.14	0.09	0.05	2.143e-4	6.991e-3	Altered group
PLAGL1	6q24.2	0.60	0.55	0.14	0.11	0.05	2.714e-4	8.295e-3	Altered group
NAT16	7q22.1	0.20	0.15	0.14	0.09	0.05	2.784e-4	8.413e-3	Altered group
ACSF3	16q24.3	0.59	0.54	0.14	0.13	0.05	2.844e-4	8.511e-3	Altered group
TEAD2	19q13.33	0.18	0.13	0.16	0.09	0.05	3.005e-4	8.811e-3	Altered group
COL24A1	1p22.3	0.48	0.43	0.12	0.12	0.05	3.443e-4	9.607e-3	Altered group
GRAMD1A	19q13.11	0.17	0.12	0.16	0.08	0.05	3.563e-4	9.832e-3	Altered group
ACOX2	3p14.3	0.45	0.39	0.15	0.11	0.05	3.787e-4	0.0103	Altered group
SLC13A2	17q11.2	0.48	0.43	0.15	0.12	0.05	4.044e-4	0.0107	Altered group
RLN2	9p24.1	0.26	0.21	0.15	0.08	0.05	4.577e-4	0.0117	Altered group
CORO2B	15q23	0.12	0.06	0.16	0.10	0.05	4.583e-4	0.0117	Altered group
CDKN1B	12p13.1	0.13	0.07	0.17	0.08	0.05	4.698e-4	0.0118	Altered group
DLX2	2q31.1	0.09	0.04	0.15	0.08	0.05	5.266e-4	0.0128	Altered group
USP54	10q22.2	0.27	0.21	0.16	0.11	0.05	5.523e-4	0.0132	Altered group
ATP5MC2	12q13.13	0.09	0.04	0.16	0.08	0.05	6.298e-4	0.0144	Altered group
FRMPD1	9p13.2	0.15	0.10	0.17	0.08	0.05	6.397e-4	0.0145	Altered group
PRR14	16p11.2	0.13	0.08	0.15	0.08	0.05	6.564e-4	0.0147	Altered group
FAM219A	9p13.3	0.73	0.68	0.14	0.15	0.05	7.162e-4	0.0155	Altered group
DNMT3B	20q11.21	0.09	0.04	0.15	0.07	0.05	7.162e-4	0.0155	Altered group
SRI	7q21.12	0.21	0.16	0.16	0.10	0.05	7.178e-4	0.0155	Altered group
RAB43	3q21.3	0.61	0.56	0.15	0.14	0.05	7.357e-4	0.0157	Altered group
SLC25A42	19p13.11	0.75	0.70	0.15	0.15	0.05	7.569e-4	0.0160	Altered group
LURAP1	1p34.1	0.53	0.48	0.15	0.15	0.05	8.156e-4	0.0170	Altered group
TTC30B	2q31.2	0.12	0.07	0.14	0.09	0.05	8.402e-4	0.0173	Altered group
TMTC4	13q32.3	0.10	0.06	0.15	0.06	0.05	8.544e-4	0.0175	Altered group
PGM5	9q21.11	0.36	0.32	0.14	0.11	0.05	8.883e-4	0.0178	Altered group
WSB1	17q11.1	0.71	0.66	0.14	0.12	0.05	8.997e-4	0.0180	Altered group
HERPUD2	7p14.2	0.08	0.03	0.18	0.08	0.05	9.375e-4	0.0184	Altered group
RPGRIP1	14q11.2	0.28	0.23	0.16	0.11	0.05	9.932e-4	0.0192	Altered group
KCNJ5	11q24.3	0.29	0.23	0.16	0.12	0.05	1.031e-3	0.0197	Altered group
MEIS3P1	17p12	0.68	0.63	0.15	0.15	0.05	1.119e-3	0.0208	Altered group
TMEM158	3p21.31	0.14	0.09	0.17	0.11	0.05	1.131e-3	0.0209	Altered group
PLEKHG7	12q22	0.28	0.23	0.16	0.11	0.05	1.138e-3	0.0209	Altered group
PRDX5	11q13.1	0.43	0.38	0.16	0.13	0.05	1.143e-3	0.0210	Altered group
SH3BP1	22q13.1	0.78	0.74	0.13	0.14	0.05	1.154e-3	0.0210	Altered group
PPM1H	12q14.1-q14.2	0.18	0.13	0.17	0.09	0.05	1.175e-3	0.0212	Altered group
PRPF6	20q13.33	0.38	0.33	0.16	0.12	0.05	1.247e-3	0.0220	Altered group
TLR9	3p21.2	0.47	0.42	0.15	0.14	0.05	1.291e-3	0.0226	Altered group
MIAT	22q12.1	0.13	0.08	0.18	0.10	0.05	1.363e-3	0.0236	Altered group
ZSWIM6	5q12.1	0.62	0.58	0.14	0.12	0.05	1.391e-3	0.0240	Altered group
DDC	7p12.2-p12.1	0.32	0.27	0.16	0.12	0.05	1.405e-3	0.0242	Altered group
TRIM13	13q14.2	0.17	0.12	0.17	0.10	0.05	1.442e-3	0.0246	Altered group
WWC2	4q35.1	0.19	0.14	0.16	0.11	0.05	1.443e-3	0.0246	Altered group
SUSD1	9q31.3-q32	0.40	0.35	0.16	0.11	0.05	1.481e-3	0.0250	Altered group
ST6GAL1	3q27.3	0.12	0.07	0.17	0.11	0.05	1.534e-3	0.0255	Altered group
NCF1C	7q11.23	0.53	0.48	0.17	0.14	0.05	1.582e-3	0.0261	Altered group
CA7	16q22.1	0.20	0.14	0.17	0.11	0.05	1.658e-3	0.0269	Altered group
CHST14	15q15.1	0.42	0.37	0.17	0.13	0.05	1.727e-3	0.0275	Altered group
EFCAB1	8q11.21	0.67	0.62	0.15	0.15	0.05	1.845e-3	0.0287	Altered group
EPB41	1p35.3	0.50	0.45	0.17	0.13	0.05	1.915e-3	0.0294	Altered group
LYPD6	2q23.2	0.24	0.19	0.15	0.12	0.05	1.920e-3	0.0294	Altered group
RSPH14	22q11.22-q11.23	0.63	0.58	0.15	0.13	0.05	1.990e-3	0.0302	Altered group
SLC5A1	22q12.3	0.63	0.58	0.15	0.14	0.05	2.034e-3	0.0305	Altered group
KCNK2	1q41	0.44	0.39	0.16	0.15	0.05	2.035e-3	0.0305	Altered group
RPA2	1p35.3	0.09	0.04	0.17	0.08	0.05	2.089e-3	0.0309	Altered group
PLCE1	10q23.33	0.66	0.61	0.17	0.15	0.05	2.093e-3	0.0309	Altered group
ERO1B	1q42.3	0.11	0.06	0.17	0.11	0.05	2.188e-3	0.0319	Altered group
LTO1	11q13.2	0.20	0.15	0.16	0.11	0.05	2.258e-3	0.0327	Altered group
RFLNA	12q24.31	0.16	0.11	0.18	0.11	0.05	2.288e-3	0.0330	Altered group
FOXN3	14q31.3-q32.11	0.16	0.11	0.17	0.11	0.05	2.317e-3	0.0332	Altered group
PDE6A	5q32	0.72	0.67	0.16	0.15	0.05	2.318e-3	0.0332	Altered group
COL21A1	6p12.1	0.70	0.65	0.15	0.16	0.05	2.321e-3	0.0332	Altered group
CEP126	11q22.1	0.24	0.18	0.18	0.12	0.05	2.334e-3	0.0333	Altered group
SEMA6A	5q23.1	0.85	0.80	0.15	0.14	0.05	2.582e-3	0.0358	Altered group
FRY	13q13.1	0.18	0.13	0.19	0.11	0.05	2.585e-3	0.0358	Altered group
SSBP3	1p32.3	0.11	0.06	0.18	0.11	0.05	2.609e-3	0.0360	Altered group
NYNRIN	14q12	0.26	0.21	0.17	0.11	0.05	2.610e-3	0.0360	Altered group
HAND1	5q33.2	0.26	0.21	0.17	0.11	0.05	2.620e-3	0.0361	Altered group
RAB6B	3q22.1	0.09	0.04	0.18	0.11	0.05	2.634e-3	0.0362	Altered group
EPN1	19q13.42	0.71	0.65	0.16	0.17	0.05	2.635e-3	0.0362	Altered group
EDIL3	5q14.3	0.59	0.55	0.14	0.14	0.05	2.638e-3	0.0362	Altered group
SERP2	13q14.11	0.45	0.40	0.15	0.15	0.05	2.658e-3	0.0364	Altered group
SYT7	11q12.2	0.21	0.16	0.19	0.12	0.05	2.689e-3	0.0365	Altered group
HMGCLL1	6p12.1	0.68	0.64	0.14	0.14	0.05	2.718e-3	0.0367	Altered group
PCK1	20q13.31	0.54	0.49	0.16	0.14	0.05	2.734e-3	0.0369	Altered group
LIFR	5p13.1	0.61	0.56	0.16	0.16	0.05	2.811e-3	0.0375	Altered group
PHYHD1	9q34.11	0.54	0.49	0.15	0.16	0.05	2.832e-3	0.0377	Altered group
CDK20	9q22.1	0.15	0.10	0.17	0.08	0.05	2.895e-3	0.0381	Altered group
SUSD5	3p22.3	0.62	0.57	0.15	0.14	0.05	2.922e-3	0.0384	Altered group
SNAI3-AS1	16q24.2	0.75	0.69	0.17	0.17	0.05	2.926e-3	0.0384	Altered group
WWC2-AS2	4q35.1	0.14	0.09	0.18	0.10	0.05	2.969e-3	0.0387	Altered group
KATNAL1	13q12.3	0.26	0.22	0.16	0.12	0.05	3.021e-3	0.0393	Altered group
C1QTNF6	22q12.3	0.54	0.49	0.15	0.12	0.05	3.025e-3	0.0393	Altered group
CYP7B1	8q12.3	0.74	0.69	0.17	0.17	0.05	3.027e-3	0.0393	Altered group
QSER1	11p13	0.28	0.23	0.16	0.12	0.05	3.078e-3	0.0397	Altered group
PTPN5	11p15.1	0.52	0.48	0.15	0.13	0.05	3.133e-3	0.0402	Altered group
TRARG1	17p13.3	0.25	0.21	0.16	0.10	0.05	3.159e-3	0.0404	Altered group
PRKACB	1p31.1	0.15	0.10	0.18	0.11	0.05	3.181e-3	0.0405	Altered group
SVOP	12q24.11	0.31	0.27	0.16	0.11	0.05	3.300e-3	0.0415	Altered group
NFATC1	18q23	0.49	0.44	0.17	0.18	0.05	3.356e-3	0.0420	Altered group
PGF	14q24.3	0.16	0.11	0.17	0.12	0.05	3.375e-3	0.0421	Altered group
ACVR2B	3p22.2	0.58	0.52	0.17	0.15	0.05	3.388e-3	0.0422	Altered group
ZNF221	19q13.31	0.15	0.11	0.16	0.10	0.05	3.459e-3	0.0428	Altered group
RBP1	3q23	0.52	0.47	0.16	0.16	0.05	3.499e-3	0.0431	Altered group
SLC26A8	6p21.31	0.66	0.61	0.15	0.14	0.05	3.592e-3	0.0438	Altered group
GNL1	6p21.33	0.32	0.26	0.18	0.15	0.05	3.715e-3	0.0447	Altered group
ISL2	15q24.3	0.26	0.22	0.16	0.12	0.05	3.881e-3	0.0460	Altered group
CCDC106	19q13.42	0.59	0.54	0.16	0.14	0.05	3.881e-3	0.0460	Altered group
GLIS3	9p24.2	0.17	0.12	0.18	0.12	0.05	3.979e-3	0.0468	Altered group
KLF14	7q32.2	0.11	0.06	0.18	0.10	0.05	4.059e-3	0.0476	Altered group
MCOLN2	1p22.3	0.78	0.73	0.15	0.15	0.05	4.091e-3	0.0479	Altered group
ADA2	22q11.1	0.75	0.70	0.15	0.15	0.05	4.124e-3	0.0481	Altered group
ABCC1	16p13.11	0.62	0.58	0.16	0.15	0.05	4.190e-3	0.0485	Altered group
CREB5	7p15.1-p14.3	0.11	0.07	0.17	0.10	0.05	4.193e-3	0.0485	Altered group
TLCD3B	16p11.2	0.20	0.15	0.17	0.12	0.05	4.196e-3	0.0485	Altered group
WDR26	1q42.11-q42.12	0.24	0.20	0.17	0.12	0.05	4.238e-3	0.0489	Altered group
PGM5P2	9p11.2	0.52	0.47	0.11	0.10	0.04	1.076e-4	4.532e-3	Altered group
PPARGC1B	5q32	0.62	0.59	0.09	0.07	0.04	1.124e-4	4.623e-3	Altered group
TMEM82	1p36.21	0.56	0.52	0.10	0.09	0.04	1.133e-4	4.636e-3	Altered group
CCDC39	3q26.33	0.26	0.21	0.13	0.06	0.04	1.316e-4	5.139e-3	Altered group
TCP10L	21q22.11	0.87	0.83	0.10	0.11	0.04	1.463e-4	5.466e-3	Altered group
AKAP8L	19p13.12	0.13	0.10	0.11	0.05	0.04	2.340e-4	7.437e-3	Altered group
ZCCHC24	10q22.3	0.86	0.82	0.08	0.13	0.04	3.024e-4	8.819e-3	Altered group
RASGRP4	19q13.2	0.13	0.09	0.11	0.04	0.04	3.433e-4	9.607e-3	Altered group
PPP1R3D	20q13.33	0.07	0.03	0.13	0.07	0.04	4.442e-4	0.0114	Altered group
PTS	11q23.1	0.13	0.09	0.12	0.06	0.04	5.983e-4	0.0140	Altered group
SNX33	15q24.2	0.68	0.64	0.11	0.10	0.04	6.047e-4	0.0140	Altered group
NPB	17q25.3	0.19	0.15	0.13	0.07	0.04	7.406e-4	0.0158	Altered group
GOLIM4	3q26.2	0.78	0.74	0.11	0.10	0.04	9.176e-4	0.0182	Altered group
HEXB	5q13.3	0.85	0.82	0.09	0.11	0.04	9.219e-4	0.0183	Altered group
GZMM	19p13.3	0.52	0.48	0.13	0.10	0.04	9.823e-4	0.0191	Altered group
LRFN1	19q13.2	0.68	0.64	0.12	0.10	0.04	1.011e-3	0.0195	Altered group
PPP1R14C	6q25.1	0.14	0.09	0.15	0.08	0.04	1.026e-3	0.0196	Altered group
TLR4	9q33.1	0.10	0.06	0.12	0.07	0.04	1.044e-3	0.0199	Altered group
HAS2-AS1	8q24.13	0.16	0.12	0.14	0.08	0.04	1.088e-3	0.0204	Altered group
OSBP2	22q12.2	0.25	0.21	0.14	0.09	0.04	1.120e-3	0.0208	Altered group
ZNF641	12q13.11	0.38	0.34	0.13	0.08	0.04	1.363e-3	0.0236	Altered group
LIX1L	1q21.1	0.09	0.05	0.15	0.08	0.04	1.388e-3	0.0240	Altered group
IRF5	7q32.1	0.22	0.18	0.15	0.09	0.04	1.409e-3	0.0242	Altered group
SLC4A10	2q24.2	0.23	0.18	0.14	0.10	0.04	1.444e-3	0.0246	Altered group
DPF3	14q24.2	0.08	0.04	0.16	0.06	0.04	1.560e-3	0.0259	Altered group
IKBKE	1q32.1	0.64	0.59	0.13	0.13	0.04	1.562e-3	0.0259	Altered group
CYP2S1	19q13.2	0.36	0.32	0.13	0.11	0.04	1.563e-3	0.0259	Altered group
PYGM	11q13.1	0.73	0.69	0.12	0.11	0.04	1.612e-3	0.0262	Altered group
SARM1	17q11.2	0.07	0.03	0.15	0.04	0.04	1.619e-3	0.0263	Altered group
FOXC1	6p25.3	0.11	0.07	0.13	0.06	0.04	1.628e-3	0.0264	Altered group
FLAD1	1q21.3	0.37	0.33	0.13	0.10	0.04	1.673e-3	0.0270	Altered group
HCG18	6p22.1	0.24	0.20	0.13	0.10	0.04	1.684e-3	0.0271	Altered group
GDF3	12p13.31	0.16	0.12	0.12	0.09	0.04	1.769e-3	0.0279	Altered group
TRIO	5p15.2	0.78	0.74	0.12	0.13	0.04	1.793e-3	0.0282	Altered group
TBC1D12	10q23.33	0.86	0.82	0.10	0.12	0.04	1.816e-3	0.0284	Altered group
SLC5A9	1p33	0.49	0.44	0.13	0.11	0.04	1.853e-3	0.0288	Altered group
NEXN	1p31.1	0.61	0.57	0.12	0.11	0.04	1.997e-3	0.0302	Altered group
PITPNM1	11q13.2	0.21	0.16	0.14	0.10	0.04	2.009e-3	0.0303	Altered group
TBC1D16	17q25.3	0.84	0.80	0.11	0.13	0.04	2.029e-3	0.0305	Altered group
CRYBA2	2q35	0.20	0.16	0.15	0.09	0.04	2.060e-3	0.0307	Altered group
PARD3B	2q33.3	0.24	0.20	0.14	0.11	0.04	2.083e-3	0.0309	Altered group
SAMD14	17q21.33	0.10	0.07	0.13	0.07	0.04	2.124e-3	0.0313	Altered group
HBA2	16p13.3	0.28	0.25	0.12	0.10	0.04	2.272e-3	0.0329	Altered group
DPY19L2	12q14.2	0.61	0.57	0.14	0.13	0.04	2.352e-3	0.0335	Altered group
FBXO43	8q22.2	0.09	0.05	0.15	0.07	0.04	2.378e-3	0.0337	Altered group
PTGER3	1p31.1	0.55	0.51	0.13	0.11	0.04	2.537e-3	0.0354	Altered group
ZFHX3	16q22.2-q22.3	0.50	0.46	0.14	0.12	0.04	2.646e-3	0.0363	Altered group
IFT52	20q13.12	0.23	0.19	0.15	0.11	0.04	2.710e-3	0.0367	Altered group
EGFLAM	5p13.2-p13.1	0.67	0.63	0.12	0.13	0.04	2.777e-3	0.0373	Altered group
LINC02447	4p16.1	0.31	0.27	0.14	0.08	0.04	2.783e-3	0.0373	Altered group
HOTAIR	12q13.13	0.24	0.19	0.15	0.11	0.04	2.794e-3	0.0373	Altered group
CC2D2A	4p15.32	0.12	0.08	0.15	0.08	0.04	2.795e-3	0.0373	Altered group
LINC00092	9q22.32	0.59	0.55	0.12	0.11	0.04	2.902e-3	0.0382	Altered group
HSDL1	16q24.1	0.15	0.11	0.14	0.07	0.04	2.942e-3	0.0385	Altered group
HAR1A	20q13.33	0.12	0.08	0.15	0.09	0.04	2.967e-3	0.0387	Altered group
FAXC	6q16.2	0.12	0.09	0.13	0.08	0.04	2.994e-3	0.0390	Altered group
MMP24	20q11.22	0.18	0.13	0.15	0.08	0.04	3.053e-3	0.0395	Altered group
EFCAB10	7q22.3	0.17	0.13	0.13	0.08	0.04	3.104e-3	0.0400	Altered group
ACVRL1	12q13.13	0.71	0.68	0.11	0.12	0.04	3.138e-3	0.0402	Altered group
HCN2	19p13.3	0.38	0.34	0.13	0.09	0.04	3.442e-3	0.0427	Altered group
THBS4	5q14.1	0.74	0.69	0.13	0.14	0.04	3.609e-3	0.0440	Altered group
SLC16A11	17p13.1	0.31	0.27	0.15	0.11	0.04	3.832e-3	0.0458	Altered group
CD38	4p15.32	0.57	0.52	0.15	0.13	0.04	3.867e-3	0.0460	Altered group
POLR3F	20p11.23	0.11	0.07	0.16	0.06	0.04	3.875e-3	0.0460	Altered group
EXOC3L2	19q13.32	0.66	0.62	0.15	0.13	0.04	3.881e-3	0.0460	Altered group
DCP2	5q22.2	0.09	0.05	0.15	0.06	0.04	3.925e-3	0.0464	Altered group
ABCD2	12q12	0.17	0.13	0.16	0.08	0.04	3.949e-3	0.0466	Altered group
SLC35D3	6q23.3	0.17	0.13	0.14	0.10	0.04	3.965e-3	0.0468	Altered group
STBD1	4q21.1	0.50	0.47	0.13	0.11	0.04	3.971e-3	0.0468	Altered group
EPDR1	7p14.1	0.12	0.08	0.16	0.11	0.04	3.987e-3	0.0469	Altered group
PTPRM	18p11.23	0.49	0.45	0.14	0.14	0.04	4.146e-3	0.0482	Altered group
TAF7	5q31.3	0.11	0.07	0.16	0.10	0.04	4.236e-3	0.0489	Altered group
TMEM132B	12q24.31	0.10	0.07	0.14	0.06	0.04	4.331e-3	0.0496	Altered group
ANKRD20A4P	9q13	0.37	0.34	0.08	0.07	0.03	1.548e-4	5.693e-3	Altered group
PDLIM2	8p21.3	0.88	0.85	0.08	0.08	0.03	2.497e-4	7.811e-3	Altered group
CCDC189	16p11.2	0.13	0.10	0.10	0.06	0.03	3.367e-4	9.523e-3	Altered group
HES7	17p13.1	0.11	0.08	0.09	0.04	0.03	4.005e-4	0.0106	Altered group
PALLD	4q32.3	0.89	0.86	0.06	0.09	0.03	4.813e-4	0.0120	Altered group
ZNF595	4p16.3	0.72	0.69	0.10	0.08	0.03	6.310e-4	0.0144	Altered group
NEK5	13q14.3	0.16	0.12	0.11	0.05	0.03	7.798e-4	0.0165	Altered group
KLF7	2q33.3	0.09	0.05	0.11	0.04	0.03	7.844e-4	0.0165	Altered group
LINC01559	12p13.1	0.86	0.83	0.09	0.09	0.03	8.471e-4	0.0174	Altered group
ANKRD20A3P	9q21.11	0.45	0.41	0.10	0.06	0.03	9.317e-4	0.0184	Altered group
STOX1	10q22.1	0.13	0.09	0.11	0.06	0.03	1.244e-3	0.0220	Altered group
NUMA1	11q13.4	0.78	0.75	0.08	0.09	0.03	1.273e-3	0.0224	Altered group
CAMK1D	10p13	0.06	0.03	0.10	0.05	0.03	1.419e-3	0.0243	Altered group
TMEM150A	2p11.2	0.25	0.21	0.11	0.07	0.03	1.479e-3	0.0250	Altered group
PLEKHG2	19q13.2	0.05	0.02	0.10	0.03	0.03	1.499e-3	0.0251	Altered group
SLC46A1	17q11.2	0.06	0.03	0.12	0.04	0.03	1.602e-3	0.0262	Altered group
MSL2	3q22.3	0.14	0.11	0.09	0.04	0.03	1.750e-3	0.0277	Altered group
ACSF2	17q21.33	0.20	0.17	0.09	0.06	0.03	1.782e-3	0.0281	Altered group
CH25H	10q23.31	0.06	0.03	0.11	0.05	0.03	1.827e-3	0.0285	Altered group
COMMD7	20q11.21	0.11	0.08	0.11	0.05	0.03	1.924e-3	0.0295	Altered group
APOD	3q29	0.80	0.77	0.09	0.11	0.03	2.455e-3	0.0345	Altered group
SYNGAP1	6p21.32	0.16	0.12	0.11	0.07	0.03	2.761e-3	0.0372	Altered group
MYO10	5p15.1	0.85	0.82	0.10	0.11	0.03	2.763e-3	0.0372	Altered group
LOXL4	10q24.2	0.06	0.03	0.12	0.05	0.03	2.886e-3	0.0380	Altered group
PDCD5	19q13.11	0.24	0.21	0.12	0.08	0.03	2.932e-3	0.0384	Altered group
RPL23	17q12	0.20	0.16	0.12	0.09	0.03	3.033e-3	0.0393	Altered group
SHH	7q36.3	0.12	0.08	0.12	0.07	0.03	3.120e-3	0.0402	Altered group
C1ORF220	1q25.2	0.28	0.25	0.11	0.08	0.03	3.218e-3	0.0408	Altered group
FZD1	7q21.13	0.80	0.77	0.10	0.08	0.03	3.252e-3	0.0411	Altered group
CEP104	1p36.32	0.14	0.11	0.12	0.06	0.03	3.271e-3	0.0413	Altered group
CERS5	12q13.12	0.20	0.16	0.12	0.09	0.03	3.322e-3	0.0416	Altered group
IRAK1BP1	6q14.1	0.08	0.05	0.12	0.05	0.03	3.795e-3	0.0455	Altered group
SSNA1	9q34.3	0.51	0.47	0.11	0.11	0.03	3.865e-3	0.0460	Altered group
MIA3	1q41	0.07	0.04	0.13	0.04	0.03	3.875e-3	0.0460	Altered group
CD226	18q22.2	0.76	0.73	0.11	0.10	0.03	4.018e-3	0.0471	Altered group
LRRC29	16q22.1	0.08	0.05	0.10	0.04	0.03	4.179e-3	0.0485	Altered group
FAHD2B	2q11.2	0.70	0.67	0.10	0.10	0.03	4.182e-3	0.0485	Altered group
DLX1	2q31.1	0.07	0.04	0.14	0.06	0.03	4.255e-3	0.0490	Altered group
NAE1	16q22.1	0.91	0.89	0.04	0.06	0.02	5.420e-4	0.0130	Altered group
NPR1	1q21.3	0.07	0.04	0.08	0.03	0.02	8.100e-4	0.0169	Altered group
ISLR	15q24.1	0.82	0.80	0.04	0.05	0.02	1.417e-3	0.0243	Altered group
PKD2	4q22.1	0.89	0.86	0.06	0.07	0.02	1.595e-3	0.0262	Altered group
NPW	16p13.3	0.07	0.04	0.08	0.05	0.02	2.423e-3	0.0341	Altered group
CAMTA1	1p36.31-p36.23	0.08	0.06	0.09	0.03	0.02	2.533e-3	0.0354	Altered group
ELFN2	22q13.1	0.07	0.05	0.07	0.03	0.02	2.862e-3	0.0379	Altered group
ZNF708	19p12	0.11	0.09	0.07	0.02	0.02	2.880e-3	0.0380	Altered group
INPP5F	10q26.11	0.87	0.85	0.07	0.07	0.02	3.034e-3	0.0393	Altered group
RTF2	20q13.31	0.24	0.22	0.08	0.07	0.02	3.058e-3	0.0395	Altered group
PDGFRB	5q32	0.72	0.71	0.05	0.05	0.02	3.238e-3	0.0409	Altered group
AGBL2	11p11.2	0.06	0.04	0.08	0.01	0.02	3.466e-3	0.0428	Altered group
NCOR2	12q24.31	0.93	0.91	0.05	0.05	0.02	3.511e-3	0.0431	Altered group
CACNA1H	16p13.3	0.86	0.84	0.08	0.08	0.02	3.765e-3	0.0452	Altered group
C7ORF31	7p15.3	0.05	0.03	0.08	0.02	0.02	3.807e-3	0.0456	Altered group
PSMA7	20q13.33	0.06	0.05	0.02	0.01	0.01	2.819e-5	2.233e-3	Altered group
TTYH1	19q13.42	0.91	0.90	0.03	0.03	0.01	2.292e-4	7.358e-3	Altered group
STK4	20q13.12	0.06	0.05	0.02	0.02	0.01	3.014e-4	8.817e-3	Altered group
SNHG11	20q11.23	0.06	0.05	0.03	0.02	0.01	4.706e-4	0.0118	Altered group
CLIP2	7q11.23	0.93	0.93	0.02	0.02	0.01	6.042e-4	0.0140	Altered group
CHMP4B	20q11.22	0.22	0.21	0.04	0.03	0.01	7.920e-4	0.0166	Altered group
OBI1	13q31.1	0.05	0.04	0.03	0.02	0.01	2.145e-3	0.0315	Altered group
STAU1	20q13.13	0.07	0.06	0.03	0.02	0.01	2.515e-3	0.0352	Altered group
VAPB	20q13.32	0.06	0.05	0.02	0.01	0.01	2.558e-3	0.0356	Altered group
XPO4	13q12.11	0.05	0.04	0.03	0.01	0.01	2.663e-3	0.0364	Altered group
MARCHF2	19p13.2	0.94	0.94	0.02	0.03	0.01	2.787e-3	0.0373	Altered group
SS18L1	20q13.33	0.10	0.09	0.04	0.03	0.01	3.130e-3	0.0402	Altered group
MIER2	19p13.3	0.86	0.85	0.02	0.03	0.01	3.489e-3	0.0430	Altered group
SNX4	3q21.2	0.08	0.07	0.03	0.02	0.01	3.665e-3	0.0443	Altered group
MEGF8	19q13.2	0.06	0.06	0.03	0.01	0.01	4.128e-3	0.0481	Altered group
ROMO1	20q11.22	0.03	0.03	0.01	0.01	0.00	5.650e-5	3.311e-3	Altered group
OGFR	20q13.33	0.03	0.03	0.01	0.01	0.00	1.065e-3	0.0201	Altered group
DDX27	20q13.13	0.03	0.02	0.01	0.01	0.00	2.158e-3	0.0317	Altered group
MRGBP	20q13.33	0.03	0.03	0.01	0.01	0.00	2.313e-3	0.0332	Altered group
ZGPAT	20q13.33	0.03	0.03	0.01	0.01	0.00	2.365e-3	0.0336	Altered group
ARMC7	17q25.1	0.03	0.02	0.01	0.00	0.00	2.571e-3	0.0357	Altered group
SPATA13	13q12.12	0.04	0.03	0.01	0.01	0.00	3.812e-3	0.0456	Altered group
